# Supplementary material for: The Specific ROCK2 Inhibitor KD025 Alleviates Glycolysis through Modulating STAT3-, CSTA- and S1PR3-Linked Signaling in Human Trabecular Meshwork Cells
Source: Biomedicines. 2024 May 24;12(6):1165. doi: 10.3390/biomedicines12061165 (PMC11200618; doi:10.3390/biomedicines12061165)
Supplement: Supplementary file 1 [file biomedicines-12-01165-s001.zip]

Archive with 55 entries (33 files):
- A_vs_B_DEG_MA_plot_padj.html
- A_vs_B_DEG_MA_plot_padj_files/
- A_vs_B_DEG_MA_plot_padj_files/crosstalk-1.2.0/
- A_vs_B_DEG_MA_plot_padj_files/crosstalk-1.2.0/css/
- A_vs_B_DEG_MA_plot_padj_files/crosstalk-1.2.0/css/crosstalk.min.css
- A_vs_B_DEG_MA_plot_padj_files/crosstalk-1.2.0/js/
- A_vs_B_DEG_MA_plot_padj_files/crosstalk-1.2.0/js/crosstalk.js
- A_vs_B_DEG_MA_plot_padj_files/crosstalk-1.2.0/js/crosstalk.js.map
- A_vs_B_DEG_MA_plot_padj_files/crosstalk-1.2.0/js/crosstalk.min.js
- A_vs_B_DEG_MA_plot_padj_files/crosstalk-1.2.0/js/crosstalk.min.js.map
- A_vs_B_DEG_MA_plot_padj_files/crosstalk-1.2.0/scss/
- A_vs_B_DEG_MA_plot_padj_files/crosstalk-1.2.0/scss/crosstalk.scss
- A_vs_B_DEG_MA_plot_padj_files/htmlwidgets-1.5.4/
- A_vs_B_DEG_MA_plot_padj_files/htmlwidgets-1.5.4/htmlwidgets.js
- A_vs_B_DEG_MA_plot_padj_files/jquery-3.5.1/
- A_vs_B_DEG_MA_plot_padj_files/jquery-3.5.1/jquery-AUTHORS.txt
- A_vs_B_DEG_MA_plot_padj_files/jquery-3.5.1/jquery.js
- A_vs_B_DEG_MA_plot_padj_files/jquery-3.5.1/jquery.min.js
- A_vs_B_DEG_MA_plot_padj_files/jquery-3.5.1/jquery.min.map
- A_vs_B_DEG_MA_plot_padj_files/plotly-binding-4.10.0/
- A_vs_B_DEG_MA_plot_padj_files/plotly-binding-4.10.0/plotly.js
- A_vs_B_DEG_MA_plot_padj_files/plotly-htmlwidgets-css-2.5.1/
- A_vs_B_DEG_MA_plot_padj_files/plotly-htmlwidgets-css-2.5.1/plotly-htmlwidgets.css
- A_vs_B_DEG_MA_plot_padj_files/plotly-main-2.5.1/
- A_vs_B_DEG_MA_plot_padj_files/plotly-main-2.5.1/plotly-latest.min.js
- A_vs_B_DEG_MA_plot_padj_files/typedarray-0.1/
- A_vs_B_DEG_MA_plot_padj_files/typedarray-0.1/typedarray.min.js
- A_vs_B_DEG_Volcano_plot_padj.html
- A_vs_B_DEG_Volcano_plot_padj_files/
- A_vs_B_DEG_Volcano_plot_padj_files/crosstalk-1.2.0/
- A_vs_B_DEG_Volcano_plot_padj_files/crosstalk-1.2.0/css/
- A_vs_B_DEG_Volcano_plot_padj_files/crosstalk-1.2.0/css/crosstalk.min.css
- A_vs_B_DEG_Volcano_plot_padj_files/crosstalk-1.2.0/js/
- A_vs_B_DEG_Volcano_plot_padj_files/crosstalk-1.2.0/js/crosstalk.js
- A_vs_B_DEG_Volcano_plot_padj_files/crosstalk-1.2.0/js/crosstalk.js.map
- A_vs_B_DEG_Volcano_plot_padj_files/crosstalk-1.2.0/js/crosstalk.min.js
- A_vs_B_DEG_Volcano_plot_padj_files/crosstalk-1.2.0/js/crosstalk.min.js.map
- A_vs_B_DEG_Volcano_plot_padj_files/crosstalk-1.2.0/scss/
- A_vs_B_DEG_Volcano_plot_padj_files/crosstalk-1.2.0/scss/crosstalk.scss
- A_vs_B_DEG_Volcano_plot_padj_files/htmlwidgets-1.5.4/
- A_vs_B_DEG_Volcano_plot_padj_files/htmlwidgets-1.5.4/htmlwidgets.js
- A_vs_B_DEG_Volcano_plot_padj_files/jquery-3.5.1/
- A_vs_B_DEG_Volcano_plot_padj_files/jquery-3.5.1/jquery-AUTHORS.txt
- A_vs_B_DEG_Volcano_plot_padj_files/jquery-3.5.1/jquery.js
- A_vs_B_DEG_Volcano_plot_padj_files/jquery-3.5.1/jquery.min.js
- A_vs_B_DEG_Volcano_plot_padj_files/jquery-3.5.1/jquery.min.map
- A_vs_B_DEG_Volcano_plot_padj_files/plotly-binding-4.10.0/
- A_vs_B_DEG_Volcano_plot_padj_files/plotly-binding-4.10.0/plotly.js
- A_vs_B_DEG_Volcano_plot_padj_files/plotly-htmlwidgets-css-2.5.1/
- A_vs_B_DEG_Volcano_plot_padj_files/plotly-htmlwidgets-css-2.5.1/plotly-htmlwidgets.css
- A_vs_B_DEG_Volcano_plot_padj_files/plotly-main-2.5.1/
- A_vs_B_DEG_Volcano_plot_padj_files/plotly-main-2.5.1/plotly-latest.min.js
- A_vs_B_DEG_Volcano_plot_padj_files/typedarray-0.1/
- A_vs_B_DEG_Volcano_plot_padj_files/typedarray-0.1/typedarray.min.js
- Table S1 A_vs_B_FC1_padj005_reordered_table_rle_cutoffsd_eq_0.csv
