# Supplementary material for: The Specific ROCK2 Inhibitor KD025 Alleviates Glycolysis through Modulating STAT3-, CSTA- and S1PR3-Linked Signaling in Human Trabecular Meshwork Cells
Source: Biomedicines. 2024 May 24;12(6):1165. doi: 10.3390/biomedicines12061165 (PMC11200618; doi:10.3390/biomedicines12061165)
Supplement: Supplementary file 1 [file biomedicines-12-01165-s001.zip › Table S1 A_vs_B_FC1_padj005_reordered_table_rle_cutoffsd_eq_0.csv]

Gene_ID	HTM_1	HTM_2	HTM_3	HTMKD025_1	HTMKD025_2	HTMKD025_3	Cluster_ID
ENSG00000165949_IFI27	92.47344101	84.99855465	109.2417743	31.13578207	35.28007231	39.79721772	0
ENSG00000174628_IQCK	293.2084715	261.864234	330.0011933	120.525608	129.6542657	128.3460271	0
ENSG00000253661_ZFHX4-AS1	337.1897422	296.2070844	345.9322853	120.525608	129.6542657	158.1939404	0
ENSG00000264230_ANXA8L1	64.28031875	51.51427555	66.00023865	14.06132094	19.40403977	22.88340019	0
ENSG00000249310_APOBEC3B-AS1	265.0153492	245.5513801	268.5526952	99.43362662	101.4302079	96.50825297	0
ENSG00000152661_GJA1	3311.000278	3067.675109	3256.770397	1342.856149	1300.070665	1257.59208	0
ENSG00000090530_P3H2	1331.843096	1231.191186	1333.659995	588.5667192	539.7851063	567.1103525	0
ENSG00000167191_GPRC5B	1087.126794	978.7712354	1090.141873	259.1300573	306.9366291	343.2510028	0
ENSG00000179750_APOBEC3B	522.1366243	479.0827626	561.0020285	175.7665117	182.5743742	182.0722711	0
ENSG00000132967_HMGB1P5	1164.939812	1092.102642	1224.41822	505.2031737	521.2630684	549.2016045	0
ENSG00000145604_SKP2	2575.72365	2466.675227	2699.182174	1286.610866	1323.002712	1255.602219	0
ENSG00000125347_IRF1	749.9370521	715.1898588	810.2098262	358.5636839	369.5587574	404.9366903	0
ENSG00000184979_USP18	308.99662	309.0856533	335.690869	126.5518884	133.182273	148.244636	0
ENSG00000111335_OAS2	1258.540978	1264.675465	1384.867077	464.0235909	541.5491099	463.6375864	0
ENSG00000185215_TNFAIP2	228.9281528	226.6628124	257.1733437	105.459907	113.7782332	112.4271401	0
ENSG00000089127_OAS1	836.7718687	801.905556	947.8999792	314.3709609	363.3847448	296.489272	0
ENSG00000131386_GALNT15	59.76941919	54.94856058	69.4140441	27.11826181	25.57805242	21.88846975	0
ENSG00000214114_MYCBP	372.1492138	347.7213599	422.1739403	176.7708918	155.2323182	149.2395664	0
ENSG00000107159_CA9	43.98127073	39.49427792	53.48295201	5.021900334	5.292010846	2.984791329	0
ENSG00000276600_RAB7B	137.5824366	128.7856889	147.9315694	52.22776348	49.39210123	37.80735683	0
ENSG00000130303_BST2	376.6601134	368.3270701	427.8636161	82.35916549	84.67217354	52.73131348	0
ENSG00000182326_C1S	1431.082886	1244.069754	1533.936581	640.7944827	583.0031949	616.8568746	0
ENSG00000206337_HCP5	131.9438122	113.3314062	135.4142827	54.23652361	44.98209219	45.76680038	0
ENSG00000265666_RARA-AS1	71.0466681	60.9585594	73.9657847	22.09636147	13.23002712	22.88340019	0
ENSG00000111801_BTN3A3	475.8999038	427.568487	505.2432062	272.1869981	211.6804338	213.9100452	0
ENSG00000189057_FAM111B	1630.690192	1717.142518	1894.662023	914.9902409	852.8957481	839.7212939	0
ENSG00000162645_GBP2	259.3767248	287.6213718	332.2770636	105.459907	83.79017173	75.61471367	0
ENSG00000116191_RALGPS2	2990.726409	3115.755099	3348.943144	1586.920506	1552.323182	1568.010378	0
ENSG00000189403_HMGB1	11179.13684	11448.18917	12559.39024	5689.813079	5486.933246	5671.103525	0
ENSG00000124212_PTGIS	360.8719649	375.1956402	439.2429676	68.29784455	53.80211027	73.62485278	0
ENSG00000101871_MID1	1060.061397	1127.304063	1205.073323	557.4309371	499.2130232	512.3891781	0
ENSG00000139304_PTPRQ	64.28031875	64.39284443	80.79339559	8.035040535	4.410009039	0.994930443	0
ENSG00000138642_HERC6	849.1768425	834.5312638	945.6241089	407.7783072	386.3167918	375.088777	0
ENSG00000233766_CAVIN2-AS1	160.1369344	158.8356829	185.4834293	81.35478542	62.62212835	77.60457455	0
ENSG00000180573_H2AC6	356.3610654	370.0442127	422.1739403	166.7270911	159.6423272	170.1331057	0
ENSG00000169429_CXCL8	316.8906942	347.7213599	388.0358859	125.5475084	133.182273	137.3004011	0
ENSG00000123843_C4BPB	41.72582095	46.36284799	58.03469261	7.030660468	6.174012654	11.93916532	0
ENSG00000111319_SCNN1A	27.06539737	27.47428029	35.27598962	9.039420602	8.820018077	10.94423487	0
ENSG00000188060_RAB42	81.19619211	85.85712591	91.03481193	34.14892227	37.92607773	38.80228728	0
ENSG00000042062_RIPOR3	120.6665633	131.3614026	144.5177639	14.06132094	23.81404881	23.87833063	0
ENSG00000063180_CA11	181.5637074	196.6128183	203.6903917	77.33726515	88.20018077	80.58936588	0
ENSG00000133106_EPSTI1	186.0746069	201.7642459	231.0008353	57.24966381	74.97015365	61.68568746	0
ENSG00000117226_GBP3	589.8001177	657.6655845	716.899144	314.3709609	321.9306598	294.4994111	0
ENSG00000137573_SULF1	2051.331576	2216.830991	2370.318916	969.2267646	1049.582151	939.2143382	0
ENSG00000157601_MX1	2509.187881	2775.760881	2993.907377	1126.914435	1287.722639	1033.73273	0
ENSG00000236283_	23.6822227	24.03999525	27.31044358	8.035040535	10.58402169	4.974652215	0
ENSG00000064989_CALCRL	41.72582095	43.78713421	47.79327626	12.0525608	14.11202892	5.969582658	0
ENSG00000152402_GUCY1A2	246.971751	277.3185167	282.207917	110.4818074	133.182273	92.5285312	0
ENSG00000049249_TNFRSF9	121.7942882	129.6442601	133.1384125	23.10074154	44.98209219	20.8935393	0
ENSG00000079263_SP140	135.3269868	137.3714015	128.5866719	61.26718408	74.97015365	46.76173082	0
ENSG00000089723_OTUB2	78.94074233	80.70569835	79.65546044	33.14454221	46.74609581	26.86312196	0
ENSG00000265190_ANXA8	64.28031875	54.94856058	67.1381738	7.030660468	28.22405785	12.93409576	0
ENSG00000168952_STXBP6	162.3923842	147.6742566	154.7591803	34.14892227	74.97015365	63.67554835	0
ENSG00000113722_CDX1	7.894074233	6.868570073	13.65522179	0	2.646005423	0	0
ENSG00000134853_PDGFRA	153.3705851	156.2599692	202.5524565	70.30660468	103.1942115	76.60964411	0
ENSG00000223725_	46.23672051	36.05999288	50.06914656	16.07008107	25.57805242	11.93916532	0
ENSG00000183160_TMEM119	25.93767248	18.8885677	28.44837873	4.017520268	7.938016269	0.994930443	0
ENSG00000234779_BNC2-AS1	24.80994759	13.73714015	28.44837873	7.030660468	7.938016269	3.979721772	0
ENSG00000105717_PBX4	38.34264627	23.181424	39.82773022	19.08322127	16.75803435	7.959443544	0
ENSG00000272604_EFCAB10-AS1	38.34264627	21.46428148	35.27598962	14.06132094	8.820018077	9.94930443	0
ENSG00000163435_ELF3	12.40497379	5.151427555	12.51728664	3.013140201	0	0	0
ENSG00000184260_H2AC20	30.44857204	24.03999525	29.58631388	10.04380067	7.056014462	16.91381753	0
ENSG00000269416_LINC01224	77.81301744	55.80713184	77.37959014	35.15330234	22.05004519	42.78200905	0
ENSG00000174125_TLR1	34.9594716	34.34285036	38.68979507	17.07446114	5.292010846	17.90874797	0
ENSG00000229204_PTGES3P3	32.70402182	27.47428029	37.55185992	14.06132094	7.938016269	15.91888709	0
ENSG00000082482_KCNK2	580.7783186	523.728468	653.1747756	245.0687363	225.7924628	301.4639242	0
ENSG00000161798_AQP5	36.08719649	32.62570785	40.96566537	12.0525608	11.4660235	17.90874797	0
ENSG00000197536_IRF1-AS1	177.0528078	159.6942542	186.6213645	79.34602529	71.44214642	104.4676965	0
ENSG00000281344_HELLPAR	46.23672051	42.0699917	71.6899144	24.10512161	21.16804338	28.85298285	0
ENSG00000175084_DES	39.47037116	34.34285036	56.89675746	18.0788412	18.52203796	27.8580524	0
ENSG00000132465_JCHAIN	10.14952401	6.009998814	13.65522179	1.004380067	0	2.984791329	0
ENSG00000288927_	14.66042358	8.585712591	17.06902724	3.013140201	0.882001808	4.974652215	0
ENSG00000254471_	56.38624452	30.04999407	67.1381738	3.013140201	0.882001808	2.984791329	0
ENSG00000144681_STAC	124.0497379	101.3114086	139.9660233	49.21462328	49.39210123	63.67554835	0
ENSG00000262904_TMPOP2	12.40497379	8.585712591	14.79315694	3.013140201	1.764003615	0	0
ENSG00000145824_CXCL14	67.66349342	53.23141806	80.79339559	20.08760134	12.34802531	9.94930443	0
ENSG00000204183_GDF5-AS1	145.4765109	120.1999763	154.7591803	69.30222462	69.67814281	58.70089613	0
ENSG00000173391_OLR1	25.93767248	18.02999644	29.58631388	6.026280401	6.174012654	3.979721772	0
ENSG00000144227_NXPH2	40.59809605	30.04999407	42.10360052	13.05694087	17.64003615	15.91888709	0
ENSG00000141574_SECTM1	168.0310087	117.6242625	163.8626615	60.26280401	66.15013558	62.68061791	0
ENSG00000123977_DAW1	49.61989518	53.23141806	67.1381738	28.12264187	25.57805242	20.8935393	1
ENSG00000011465_DCN	28.19312226	31.76713659	48.93121141	6.026280401	4.410009039	3.979721772	1
ENSG00000237523_LINC00857	166.9032838	157.1185404	210.5180026	67.29346448	53.80211027	70.64006145	1
ENSG00000279044_	9.021799123	7.727141332	12.51728664	2.008760134	0.882001808	0.994930443	1
ENSG00000189184_PCDH18	173.6696331	168.2799668	213.931808	113.4949476	74.08815185	89.54373987	1
ENSG00000185860_CCDC190	83.45164189	66.10998695	109.2417743	41.17958274	34.3980705	29.84791329	1
ENSG00000196482_ESRRG	7.894074233	6.009998814	14.79315694	2.008760134	0	0.994930443	1
ENSG00000234160_	62.02486897	60.9585594	97.86242283	31.13578207	32.63406689	25.86819152	1
ENSG00000000971_CFH	36.08719649	36.91856414	51.20708171	27.11826181	16.75803435	14.92395664	1
ENSG00000237870_LOC102724434	4.510899562	6.868570073	14.79315694	0	0.882001808	0	1
ENSG00000139329_LUM	13.53269868	28.33285155	44.37947082	7.030660468	7.938016269	4.974652215	1
ENSG00000182993_C12orf60	32.70402182	40.35284918	62.5864332	22.09636147	23.81404881	10.94423487	1
ENSG00000254138_	81.19619211	92.72569598	114.9314501	52.22776348	51.15610485	29.84791329	1
ENSG00000212232_SNORD17	25.93767248	46.36284799	47.79327626	17.07446114	23.81404881	10.94423487	1
ENSG00000277855_	2.255449781	7.727141332	6.827610895	0	0	0	1
ENSG00000286695_	5.638624452	15.45428266	15.93109209	2.008760134	3.528007231	0.994930443	1
ENSG00000233461_LOC122526782	28.19312226	59.24141688	59.17262776	22.09636147	21.16804338	17.90874797	1
ENSG00000158258_CLSTN2	36.08719649	49.79713303	63.72436835	18.0788412	17.64003615	28.85298285	1
ENSG00000163762_TM4SF18	81.19619211	113.3314062	133.1384125	50.21900334	44.98209219	52.73131348	1
ENSG00000205403_CFI	16.91587336	33.4842791	42.10360052	1.004380067	2.646005423	0	1
ENSG00000101162_TUBB1	14.66042358	24.03999525	28.44837873	8.035040535	7.938016269	7.959443544	1
ENSG00000232630_PRPS1P2	31.57629693	45.50427673	53.48295201	14.06132094	19.40403977	18.90367842	1
ENSG00000108950_FAM20A	25.93767248	45.50427673	50.06914656	8.035040535	8.820018077	13.9290262	1
ENSG00000138435_CHRNA1	4.510899562	12.01999763	13.65522179	0	0	0	1
ENSG00000269139_	53.00306985	81.56426961	87.62100648	33.14454221	39.69008135	35.81749595	1
ENSG00000121858_TNFSF10	50.74762007	50.65570429	81.93133074	8.035040535	11.4660235	16.91381753	1
ENSG00000150556_LYPD6B	38.34264627	42.92856295	56.89675746	13.05694087	15.87603254	21.88846975	1
ENSG00000107968_MAP3K8	110.5170393	122.77569	143.3798288	51.22338341	52.92010846	70.64006145	1
ENSG00000003400_CASP10	78.94074233	94.4428385	106.965904	38.16644254	29.98806146	36.81242639	1
ENSG00000185745_IFIT1	2248.683431	2655.560904	3064.459357	853.7230569	888.1758204	845.6908765	1
ENSG00000111907_TPD52L1	289.8252968	333.9842198	378.9324047	113.4949476	121.7162495	125.3612358	1
ENSG00000276850_ANXA8	18.04359825	24.89856651	28.44837873	4.017520268	4.410009039	3.979721772	1
ENSG00000120337_TNFSF18	12.40497379	17.17142518	20.48283268	0	0.882001808	0	1
ENSG00000287156_LOC124903317	24.80994759	36.05999288	40.96566537	6.026280401	6.174012654	9.94930443	1
ENSG00000268894_PLCE1-AS1	54.13079474	66.96855821	76.24165499	29.12702194	28.22405785	34.8225655	1
ENSG00000104213_PDGFRL	390.1928121	411.2556331	416.4842646	197.8628732	189.6303887	195.0063668	2
ENSG00000134245_WNT2B	1931.792737	2178.195284	2211.007995	306.3359204	284.8865839	277.5855936	2
ENSG00000108691_CCL2	1726.546807	1833.049638	1907.17931	316.3797211	307.8186309	254.7021934	2
ENSG00000117228_GBP1	1617.157493	1790.121075	1863.937774	539.3520959	463.9329509	503.4348041	2
ENSG00000144824_PHLDB2	3654.95637	3988.92207	3997.566179	1870.155685	1741.071568	1775.950841	2
ENSG00000124875_CXCL6	236.822227	244.6928088	262.8630195	50.21900334	29.10605965	44.77186993	2
ENSG00000113368_LMNB1	4196.264317	4402.753417	4554.016467	2131.294502	1950.987999	2091.343791	2
ENSG00000183801_OLFML1	435.3018077	468.7799075	473.381022	200.8760134	176.4003615	207.9404626	2
ENSG00000141448_GATA6	870.6036154	932.4083874	887.5894163	431.8834288	366.912752	417.870786	2
ENSG00000111799_COL12A1	7618.90936	8332.434069	7737.959014	3199.954893	2937.948021	3254.417479	2
ENSG00000168497_CAVIN2	1381.462991	1406.339722	1397.384363	592.5842395	540.6671081	533.2827174	2
ENSG00000168542_COL3A1	2413.331265	2484.705224	2488.664171	711.1010874	627.1032853	529.3029957	2
ENSG00000204262_COL5A2	8653.033084	8873.333963	8824.687082	4591.021286	4379.138975	4167.763626	2
ENSG00000138061_CYP1B1	3207.249588	3314.943631	3313.667154	1525.653322	1495.875066	1435.684629	2
ENSG00000144810_COL8A1	4948.456819	5088.751853	5061.535543	2461.735544	2399.926919	2294.309601	2
ENSG00000153253_SCN3A	180.4359825	188.885677	193.4489754	43.18834288	32.63406689	26.86312196	2
ENSG00000058804_NDC1	3635.785047	3671.250704	3756.323927	1833.998002	1707.5555	1690.386823	2
ENSG00000163430_FSTL1	25436.96263	25482.39497	26502.50962	12784.75387	12266.88114	12375.93978	2
ENSG00000077092_RARB	1393.867965	1365.128302	1446.315575	513.2382142	522.1450702	528.3080652	2
ENSG00000105974_CAV1	13087.24735	13071.74742	13632.46309	4640.235909	4768.101772	4854.265631	2
ENSG00000145632_PLK2	6673.875901	6713.168675	7170.129375	2393.437699	2335.540787	2323.162584	2
ENSG00000091986_CCDC80	10680.68244	10906.4307	11487.45533	4492.592039	4462.929147	4373.714227	2
ENSG00000172380_GNG12	12198.60014	12515.39324	13145.42684	6047.372383	5984.382265	6139.715764	2
ENSG00000106484_MEST	2548.658252	2452.938087	2587.664529	713.1098475	735.5895076	718.3397798	2
ENSG00000113657_DPYSL3	8974.434678	8869.041106	9226.378189	2901.654013	2975.874099	2884.303354	2
ENSG00000013297_CLDN11	2738.116034	2650.409477	2731.044358	552.4090368	573.301175	603.9227789	2
ENSG00000113140_SPARC	25901.58528	25554.51496	25748.05862	12983.62112	12837.53631	12377.92964	2
ENSG00000103888_CEMIP	3287.318056	3285.752209	3289.770516	1036.520229	960.4999686	919.3157293	2
ENSG00000091972_CD200	579.6505937	597.5655963	603.1056291	279.2176586	269.0105513	283.5551762	2
ENSG00000092969_TGFB2	751.064777	768.4212769	766.9682905	240.046836	210.798432	250.7224716	2
ENSG00000065361_ERBB3	184.946882	183.7342494	187.7592996	75.32850502	70.56014462	79.59443544	2
ENSG00000277443_MARCKS	7966.248626	8081.731262	8129.408706	3705.158067	4038.686277	3886.19831	2
ENSG00000265972_TXNIP	1585.581196	1638.153962	1638.626615	102.4467668	149.9403073	105.462627	2
ENSG00000111331_OAS3	4729.67819	4893.856177	4787.293172	1944.47981	2132.680371	1856.540207	2
ENSG00000102048_ASB9	65.40804364	66.10998695	66.00023865	30.13140201	31.75206508	28.85298285	2
ENSG00000185630_PBX1	2898.252968	3107.169387	3056.493811	965.2092443	1026.650104	999.9050952	2
ENSG00000156475_PPP2R2B	1149.151663	1214.01976	1189.142231	296.2921197	295.4706056	283.5551762	2
ENSG00000112984_KIF20A	5172.874072	5481.977489	5273.191481	1828.976102	1849.557791	1706.30571	2
ENSG00000013588_GPRC5A	12460.23231	12639.88608	12040.49181	3732.276329	3452.155075	3559.861125	2
ENSG00000145934_TENM2	746.5538775	760.6941355	724.86469	271.1826181	262.8365387	265.6464283	2
ENSG00000187498_COL4A1	17734.60163	18211.15498	17526.47717	8481.989665	8521.901466	8356.42079	2
ENSG00000173068_BNC2	1355.525318	1415.784006	1355.280763	585.553579	569.7731678	594.9684049	2
ENSG00000069399_BCL3	595.4387421	603.5755951	586.0366018	218.9548546	224.0284592	234.8035845	2
ENSG00000270823_	530.0306985	545.1927495	530.2777795	165.722711	160.524329	174.1128275	2
ENSG00000164099_PRSS12	2190.041737	2030.521028	2030.076306	1047.56841	1007.246064	991.9456516	2
ENSG00000101057_MYBL2	4138.750348	3805.18782	3750.634252	1828.976102	1704.027492	1750.082649	2
ENSG00000151892_GFRA1	1129.98034	998.5183743	1043.486532	468.0411112	418.9508587	421.8505078	2
ENSG00000172986_GXYLT2	427.4077335	394.0842079	397.1393671	188.8234526	188.7483868	174.1128275	2
ENSG00000123080_CDKN2C	1087.126794	1010.538372	1035.520986	482.1024321	481.572987	449.7085602	2
ENSG00000130475_FCHO1	81.19619211	72.97855702	75.10371984	31.13578207	35.28007231	32.83270462	2
ENSG00000109072_VTN	233.4390523	206.9156734	220.7594189	60.26280401	66.15013558	54.72117436	2
ENSG00000125378_BMP4	1166.067537	998.5183743	1099.245354	285.243939	313.9926435	277.5855936	2
ENSG00000105855_ITGB8	147.7319606	128.7856889	138.8280882	57.24966381	53.80211027	58.70089613	2
ENSG00000270919_	142.0933362	131.3614026	136.5522179	39.17082261	44.10009039	37.80735683	2
ENSG00000162496_DHRS3	1939.686812	1836.483923	1862.799839	493.1506128	588.2952057	533.2827174	2
ENSG00000187837_H1-2	518.7534496	497.112759	487.0362438	174.7621316	170.2263489	155.2091491	2
ENSG00000180530_NRIP1	3020.047257	2932.879421	2939.28649	1439.276636	1430.606932	1362.059776	2
ENSG00000163739_CXCL1	442.068157	431.0027721	417.6221997	118.5168479	118.1882422	114.4170009	2
ENSG00000128510_CPA4	2916.296567	2878.789432	2784.52731	1321.764168	1500.285075	1362.059776	2
ENSG00000106333_PCOLCE	2779.841855	2633.238052	2505.733198	1130.931955	1185.41043	1063.580644	2
ENSG00000158270_COLEC12	5284.518836	5087.03471	4921.56952	2335.183656	2414.038948	2337.091611	2
ENSG00000089685_BIRC5	4730.805915	4433.661982	4418.602184	2192.561686	2307.316729	2220.684749	2
ENSG00000185483_ROR1	562.7347203	548.6270346	563.2778988	268.1694779	283.1225803	243.7579585	2
ENSG00000148344_PTGES	655.2081613	643.0698731	620.1746563	290.2658393	308.7006327	254.7021934	2
ENSG00000113361_CDH6	1272.073676	1224.322615	1206.211258	552.4090368	590.0592094	520.3486217	2
ENSG00000108821_COL1A1	45899.53076	44336.61982	38902.58894	11957.1447	12214.84303	12284.40618	2
ENSG00000136205_TNS3	2488.888833	2440.91809	2317.973899	1144.993276	1125.434307	1138.200427	2
ENSG00000166949_SMAD3	6311.876212	6240.954482	5945.711154	2763.049564	2670.701474	2766.901562	2
ENSG00000132561_MATN2	6428.031875	6269.287334	6042.435642	2979.995658	2831.225803	2881.318563	2
ENSG00000120937_NPPB	366.5105894	338.2770761	311.7942309	26.11388174	22.05004519	29.84791329	2
ENSG00000107738_VSIR	1149.151663	1084.3755	1013.900218	315.375341	367.7947538	391.0076641	2
ENSG00000148120_AOPEP	722.8716548	698.8770049	671.381738	296.2921197	321.9306598	340.2662115	2
ENSG00000079257_LXN	837.8995936	916.0955334	772.6579663	248.0818765	261.9545369	250.7224716	2
ENSG00000019186_CYP24A1	305.6134453	346.8627887	282.207917	24.10512161	22.05004519	19.89860886	2
ENSG00000249406_	2018.627554	2167.033858	1899.213764	561.4484574	545.959119	601.932918	2
ENSG00000113721_PDGFRB	774.7469997	818.2184099	765.8303554	368.6074846	343.980705	335.2915593	2
ENSG00000143320_CRABP2	601.0773666	609.585594	555.3123528	88.38544589	84.67217354	88.54880942	2
ENSG00000111057_KRT18	13877.7825	14028.1958	13052.11616	5647.629116	5343.166951	5422.370914	2
ENSG00000170421_KRT8	7112.560884	7387.147113	6875.404171	3290.349099	3221.952604	3211.63547	2
ENSG00000137801_THBS1	2882.46482	2912.273711	2696.906303	1442.289776	1379.450827	1338.181446	2
ENSG00000075290_WNT8B	22.55449781	22.32285274	19.34489754	4.017520268	6.174012654	7.959443544	2
ENSG00000171227_TMEM37	127.4329126	130.5028314	106.965904	44.19272294	47.62809762	50.74145259	2
ENSG00000130176_CNN1	1336.353995	1336.79545	1165.245593	500.1812733	540.6671081	614.8670138	2
ENSG00000167767_KRT80	351.8501658	349.4385024	347.0702205	117.5124678	124.3622549	176.1026884	2
ENSG00000101447_FAM83D	2185.530838	2003.046747	2049.421204	1005.384447	986.9600228	1114.322096	2
ENSG00000226985_LINC01203	25.93767248	22.32285274	23.89663813	2.008760134	1.764003615	5.969582658	2
ENSG00000133321_PLAAT4	204.1182052	196.6128183	200.2765863	50.21900334	47.62809762	59.69582658	2
ENSG00000264514_	104.8784148	97.87712354	103.5520986	27.11826181	22.05004519	35.81749595	2
ENSG00000172123_SLFN12	421.769109	465.3456224	466.5534112	209.915434	201.978414	247.7376803	2
ENSG00000128284_APOL3	98.11206547	106.4628361	106.965904	38.16644254	39.69008135	47.75666126	2
ENSG00000229047_	226.672703	252.4199502	240.1043165	100.4380067	103.1942115	121.381514	2
ENSG00000140450_ARRDC4	166.9032838	190.6028195	171.8282075	41.17958274	59.09412112	69.64513101	2
ENSG00000077157_PPP1R12B	550.3297465	697.1598624	666.8299974	297.2964998	309.5826345	339.2712811	2
ENSG00000163879_DNALI1	152.2428602	180.2999644	185.4834293	74.32412495	82.90816992	91.53360075	2
ENSG00000162614_NEXN	1467.170082	1673.355384	1560.109089	860.7537173	769.1055763	676.5527012	2
ENSG00000186871_ERCC6L	912.3294363	1026.851226	1013.900218	501.1856534	439.2369002	434.7846036	2
ENSG00000131914_LIN28A	57.51396941	67.82712947	64.8623035	21.0919814	11.4660235	11.93916532	2
ENSG00000138496_PARP9	1397.251139	1648.456817	1609.040301	775.3814116	777.0435926	641.7301357	2
ENSG00000235269_LINC02331	13.53269868	18.8885677	17.06902724	3.013140201	1.764003615	0.994930443	2
ENSG00000150551_LYPD1	231.1836025	249.8442364	245.7939922	126.5518884	122.5982513	113.4220705	2
ENSG00000159403_C1R	1752.48448	1888.85677	1903.765505	811.5390941	805.2676504	741.22318	2
ENSG00000162692_VCAM1	232.3113274	264.4399478	271.9665006	28.12264187	21.16804338	8.954373987	2
ENSG00000107249_GLIS3	934.8839342	985.6398054	958.1413956	483.1068122	498.3310214	454.6832124	2
ENSG00000221955_SLC12A8	477.0276286	525.4456106	517.7604929	138.6044492	160.524329	116.4068618	2
ENSG00000143248_RGS5	886.3917639	1025.134083	1000.244996	233.0161755	309.5826345	245.7478194	2
ENSG00000172379_ARNT2	1666.777388	1861.38249	1739.902843	775.3814116	774.3975872	687.4969361	2
ENSG00000007341_ST7L	818.7282704	909.2269634	848.8996213	354.5461636	320.1666562	311.4132286	2
ENSG00000178401_DNAJC22	227.8004279	262.7228053	241.2422516	101.4423868	90.84618619	90.53867031	2
ENSG00000206538_VGLL3	3887.267697	4290.280582	4189.877219	2043.913436	1990.67808	2028.663173	2
ENSG00000118849_RARRES1	405.9809605	485.9513326	493.8638547	65.28470435	47.62809762	56.71103525	2
ENSG00000180611_MB21D2	303.3579955	352.8727875	349.3460908	144.6307296	138.4742838	140.2851925	2
ENSG00000154639_CXADR	705.9557814	807.0569835	806.7960208	348.5198832	333.3966833	317.3828113	2
ENSG00000245522_LINC02709	36.08719649	38.63570666	38.68979507	14.06132094	14.11202892	23.87833063	2
ENSG00000134594_RAB33A	37.21492138	42.92856295	37.55185992	12.0525608	10.58402169	19.89860886	2
ENSG00000180596_H2BC4	40.59809605	42.92856295	44.37947082	9.039420602	15.87603254	22.88340019	2
ENSG00000128617_OPN1SW	45.10899562	54.08998932	54.62088716	8.035040535	22.05004519	21.88846975	2
ENSG00000173262_SLC2A14	12.40497379	12.87856889	9.103481193	0	5.292010846	0	2
ENSG00000278828_H3C10	54.13079474	61.81713065	40.96566537	16.07008107	30.87006327	7.959443544	2
ENSG00000164761_TNFRSF11B	51.87534496	59.24141688	59.17262776	15.065701	37.92607773	13.9290262	2
ENSG00000288823_	25.93767248	28.33285155	28.44837873	11.04818074	14.99403073	3.979721772	2
ENSG00000106123_EPHB6	142.0933362	175.1485369	155.8971154	73.31974488	96.13819704	51.73638303	2
ENSG00000231880_	90.21799123	106.4628361	89.89687678	54.23652361	50.27410304	32.83270462	2
ENSG00000171346_KRT15	34.9594716	48.93856177	34.13805447	21.0919814	20.28604158	10.94423487	2
ENSG00000238266_LINC00707	65.40804364	94.4428385	75.10371984	19.08322127	19.40403977	15.91888709	2
ENSG00000211448_DIO2	65.40804364	97.87712354	75.10371984	10.04380067	11.4660235	7.959443544	2
ENSG00000168916_ZNF608	119.5388384	148.5328278	127.4487367	68.29784455	71.44214642	56.71103525	2
ENSG00000088756_ARHGAP28	146.6042358	171.7142518	144.5177639	68.29784455	76.73415727	63.67554835	2
ENSG00000163751_CPA3	28.19312226	37.7771354	28.44837873	6.026280401	6.174012654	1.989860886	2
ENSG00000138735_PDE5A	560.4792705	645.6455868	570.1055097	298.3008799	298.9986128	258.6819152	2
ENSG00000136244_IL6	71.0466681	107.3214074	79.65546044	33.14454221	26.46005423	20.8935393	2
ENSG00000178803_ADORA2A-AS1	41.72582095	60.09998814	39.82773022	30.13140201	17.64003615	12.93409576	2
ENSG00000150540_HNMT	48.49217029	64.39284443	44.37947082	31.13578207	21.16804338	16.91381753	2
ENSG00000223774_	42.85354584	77.27141332	42.10360052	32.14016214	22.932047	16.91381753	2
ENSG00000068976_PYGM	23.6822227	30.04999407	29.58631388	7.030660468	11.4660235	7.959443544	2
ENSG00000150667_FSIP1	177.0528078	212.9256723	196.8627808	92.40296615	105.8402169	91.53360075	2
ENSG00000228318_	546.9465719	704.8870037	646.3471647	241.0512161	276.9485676	235.798515	2
ENSG00000128606_LRRC17	135.3269868	185.451392	169.5523372	71.31098475	85.55417535	60.69075702	2
ENSG00000232485_RPL37A-DT	14.66042358	20.60571022	18.20696239	4.017520268	7.938016269	3.979721772	2
ENSG00000225886_	12.40497379	19.74713896	19.34489754	2.008760134	4.410009039	3.979721772	2
ENSG00000162654_GBP4	77.81301744	110.7556924	101.2762283	17.07446114	29.10605965	22.88340019	2
ENSG00000019991_HGF	10.14952401	17.17142518	14.79315694	1.004380067	3.528007231	1.989860886	2
ENSG00000271367_	3.383174671	8.585712591	5.689675746	0	0.882001808	0	2
ENSG00000285531_	23.6822227	35.20142162	30.72424903	10.04380067	7.938016269	13.9290262	2
ENSG00000163431_LMOD1	197.3518558	288.4799431	242.3801868	98.42924656	75.85215546	106.4575574	2
ENSG00000254300_LINC01111	78.94074233	107.3214074	91.03481193	30.13140201	26.46005423	49.74652215	2
ENSG00000266010_GATA6-AS1	48.49217029	72.97855702	54.62088716	28.12264187	22.05004519	33.82763506	2
ENSG00000205413_SAMD9	1116.447642	1377.1483	1424.694807	656.8645638	670.3213739	610.887292	2
ENSG00000170439_METTL7B	34.9594716	48.07999051	48.93121141	15.065701	18.52203796	11.93916532	2
ENSG00000137965_IFI44	895.413563	1013.114086	1178.900815	522.2776348	523.9090738	381.0583597	2
ENSG00000134321_RSAD2	342.8283667	378.6299253	423.3118755	185.8103124	191.3943923	148.244636	2
ENSG00000137959_IFI44L	439.8127073	492.8199027	559.8640934	198.8672532	183.456376	137.3004011	2
ENSG00000183486_MX2	115.0279388	139.9471152	147.9315694	57.24966381	50.27410304	27.8580524	2
ENSG00000179292_TMEM151A	54.13079474	72.97855702	68.27610895	35.15330234	30.87006327	20.8935393	2
ENSG00000137463_MGARP	399.2146112	494.5370452	515.4846226	174.7621316	127.0082603	127.3510967	2
ENSG00000132530_XAF1	130.8160873	166.5628243	169.5523372	80.35040535	53.80211027	66.66033968	2
ENSG00000157368_IL34	6.766349342	10.30285511	11.37935149	3.013140201	0.882001808	0	2
ENSG00000279148_	14.66042358	20.60571022	23.89663813	9.039420602	3.528007231	2.984791329	2
ENSG00000259781_HMGB1P6	1172.833886	1430.379718	1499.798527	820.5785147	568.0091642	570.0951438	2
ENSG00000233521_LINC01638	41.72582095	54.94856058	55.75882231	23.10074154	7.056014462	9.94930443	2
ENSG00000134873_CLDN10	112.772489	135.6542589	145.6556991	74.32412495	37.04407592	41.7870786	2
ENSG00000105894_PTN	328.1679431	325.3985072	352.7598962	193.8453529	153.4683145	147.2497056	2
ENSG00000170542_SERPINB9	255.9935501	264.4399478	284.4837873	147.6438698	117.3062404	116.4068618	2
ENSG00000115252_PDE1A	42.85354584	48.07999051	51.20708171	20.08760134	9.702019885	8.954373987	2
ENSG00000102271_KLHL4	352.9778907	379.4884965	409.6566537	220.9636147	186.9843832	161.1787318	2
ENSG00000242147_LASTR	67.66349342	74.69569954	79.65546044	40.17520268	28.22405785	19.89860886	2
ENSG00000164125_GASK1B	51.87534496	54.08998932	60.31056291	37.16206248	28.22405785	15.91888709	2
ENSG00000081051_AFP	41.72582095	40.35284918	45.51740597	20.08760134	14.11202892	4.974652215	2
ENSG00000163827_LRRC2	60.89714408	72.11998576	56.89675746	39.17082261	26.46005423	24.87326107	2
ENSG00000235904_RBMS3-AS3	47.3644454	57.52427436	52.34501686	27.11826181	14.99403073	16.91381753	2
ENSG00000266283_	182.6914322	229.2385262	199.1386511	122.5343682	74.97015365	70.64006145	2
ENSG00000166106_ADAMTS15	98.11206547	100.4528373	92.17274708	51.22338341	25.57805242	37.80735683	2
ENSG00000099960_SLC7A4	58.6416943	65.25141569	62.5864332	28.12264187	13.23002712	21.88846975	2
ENSG00000133983_COX16	49.61989518	58.38284562	53.48295201	25.10950167	10.58402169	19.89860886	2
ENSG00000265763_ZNF488	119.5388384	139.088544	122.8969961	74.32412495	50.27410304	66.66033968	2
ENSG00000267745_	21.42677292	35.20142162	31.86218418	16.07008107	4.410009039	10.94423487	2
ENSG00000279296_PRAL	99.23979036	118.4828338	122.8969961	64.28032428	31.75206508	46.76173082	2
ENSG00000211772_TRBC2	23.6822227	30.90856533	30.72424903	14.06132094	3.528007231	11.93916532	2
ENSG00000227934_	76.68529255	101.3114086	91.03481193	64.28032428	23.81404881	30.84284373	2
ENSG00000225362_CT62	119.5388384	134.7956877	114.9314501	44.19272294	59.09412112	54.72117436	3
ENSG00000170458_CD14	162.3923842	180.2999644	144.5177639	37.16206248	62.62212835	44.77186993	3
ENSG00000186479_RGS7BP	53.00306985	57.52427436	46.65534112	15.065701	20.28604158	10.94423487	3
ENSG00000147234_FRMPD3	55.25851963	64.39284443	47.79327626	27.11826181	25.57805242	25.86819152	3
ENSG00000283247_CCDC201	9.021799123	12.87856889	7.965546044	1.004380067	1.764003615	0.994930443	3
ENSG00000072952_IRAG1	65.40804364	77.27141332	62.5864332	29.12702194	28.22405785	32.83270462	3
ENSG00000188783_PRELP	59.76941919	71.2614145	44.37947082	20.08760134	25.57805242	15.91888709	3
ENSG00000165300_SLITRK5	28.19312226	35.20142162	21.62076783	8.035040535	12.34802531	3.979721772	3
ENSG00000143355_LHX9	34.9594716	36.91856414	25.03457328	11.04818074	9.702019885	3.979721772	3
ENSG00000164509_IL31RA	126.3051877	139.088544	112.6555798	68.29784455	67.03213739	50.74145259	3
ENSG00000227036_LINC00511	93.6011659	107.3214074	80.79339559	46.20148308	43.21808858	34.8225655	3
ENSG00000138347_MYPN	91.34571612	115.0485487	73.9657847	19.08322127	28.22405785	37.80735683	3
ENSG00000276953_TRBV12-4	13.53269868	15.45428266	9.103481193	0	0.882001808	3.979721772	3
ENSG00000019102_VSIG2	11.2772489	12.87856889	9.103481193	0	1.764003615	2.984791329	3
ENSG00000163288_GABRB1	23.6822227	28.33285155	15.93109209	1.004380067	8.820018077	5.969582658	3
ENSG00000244280_ECEL1P2	21.42677292	20.60571022	6.827610895	0	3.528007231	1.989860886	3
ENSG00000261094_	50.74762007	61.81713065	34.13805447	19.08322127	14.99403073	19.89860886	3
ENSG00000259367_AKAP13-AS1	4.510899562	6.009998814	2.275870298	0	0	0	3
ENSG00000154188_ANGPT1	24.80994759	24.89856651	13.65522179	8.035040535	3.528007231	8.954373987	3
ENSG00000261040_WFDC21P	39.47037116	45.50427673	29.58631388	16.07008107	13.23002712	21.88846975	3
ENSG00000171631_P2RY6	32.70402182	32.62570785	25.03457328	13.05694087	7.056014462	11.93916532	3
ENSG00000234498_RPL13AP20	57.51396941	61.81713065	51.20708171	28.12264187	22.05004519	23.87833063	3
ENSG00000139209_SLC38A4	45.10899562	42.92856295	34.13805447	25.10950167	15.87603254	16.91381753	3
ENSG00000108984_MAP2K6	101.4952401	93.58426724	78.51752529	49.21462328	34.3980705	38.80228728	3
ENSG00000105989_WNT2	45.10899562	38.63570666	30.72424903	12.0525608	0.882001808	0.994930443	3
ENSG00000196139_AKR1C3	47.3644454	40.35284918	33.00011933	17.07446114	12.34802531	15.91888709	3
ENSG00000232973_CYP1B1-AS1	701.4448818	642.2113018	549.622677	281.2264187	285.7685857	313.4030895	3
ENSG00000221869_CEBPD	387.9373623	372.6199264	283.3458521	100.4380067	67.91413919	99.4930443	3
ENSG00000214954_LRRC69	19.17132314	17.17142518	10.24141634	4.017520268	3.528007231	3.979721772	3
ENSG00000187808_SOWAHD	47.3644454	47.22141925	29.58631388	12.0525608	10.58402169	8.954373987	3
ENSG00000146233_CYP39A1	39.47037116	38.63570666	28.44837873	7.030660468	10.58402169	9.94930443	3
ENSG00000103056_SMPD3	110.5170393	118.4828338	79.65546044	35.15330234	30.87006327	33.82763506	3
ENSG00000041515_MYO16	9.021799123	9.44428385	5.689675746	0	0	0.994930443	3
ENSG00000271334_LINC02104	25.93767248	19.74713896	14.79315694	7.030660468	7.938016269	3.979721772	3
ENSG00000111341_MGP	37.21492138	25.75713777	22.75870298	10.04380067	4.410009039	4.974652215	3
ENSG00000232480_TGFB2-AS1	109.3893144	87.57426843	69.4140441	33.14454221	19.40403977	14.92395664	3
ENSG00000006606_CCL26	73.30211788	66.10998695	45.51740597	26.11388174	22.05004519	9.94930443	3
ENSG00000289579_	57.51396941	57.52427436	38.68979507	24.10512161	19.40403977	10.94423487	3
ENSG00000124635_H2BC11	136.4547117	123.6342613	108.1038392	55.24090368	67.91413919	53.72624392	3
ENSG00000224389_C4B	53.00306985	48.07999051	36.41392477	9.039420602	13.23002712	10.94423487	3
ENSG00000125355_TMEM255A	143.2210611	121.9171188	99.00035798	25.10950167	33.51606869	23.87833063	3
ENSG00000240661_LRRC58-DT	1334.098545	1203.716905	1087.866003	577.5185385	575.0651786	556.1661176	3
ENSG00000224729_PCOLCE-AS1	1082.615895	959.8826677	880.7618054	414.8089676	463.050949	409.9113425	3
ENSG00000259175_LOC101929586	75.55756766	72.97855702	67.1381738	24.10512161	29.10605965	20.8935393	3
ENSG00000240065_PSMB9	596.566467	546.909892	510.932882	220.9636147	199.3324085	180.0824102	3
ENSG00000129354_AP1M2	121.7942882	109.8971212	99.00035798	41.17958274	39.69008135	31.83777417	3
ENSG00000183690_EFHC2	25.93767248	16.31285392	15.93109209	4.017520268	7.938016269	5.969582658	4
ENSG00000129152_MYOD1	37.21492138	24.03999525	25.03457328	9.039420602	14.99403073	7.959443544	4
ENSG00000188869_TMC3	28.19312226	18.8885677	20.48283268	2.008760134	11.4660235	8.954373987	4
ENSG00000157388_CACNA1D	14.66042358	7.727141332	10.24141634	2.008760134	3.528007231	0	4
ENSG00000259343_TMC3-AS1	55.25851963	29.19142281	45.51740597	10.04380067	15.87603254	11.93916532	4
ENSG00000107562_CXCL12	76.68529255	62.67570191	61.44849805	18.0788412	41.45408496	19.89860886	4
ENSG00000110446_SLC15A3	129.6883624	103.8871223	99.00035798	44.19272294	58.21211931	42.78200905	4
ENSG00000136689_IL1RN	56.38624452	46.36284799	40.96566537	21.0919814	28.22405785	17.90874797	4
ENSG00000196154_S100A4	60.89714408	53.23141806	50.06914656	22.09636147	28.22405785	15.91888709	4
ENSG00000158406_H4C8	106.0061397	91.86712472	86.48307134	27.11826181	44.10009039	43.77693949	4
ENSG00000257452_	157.8814847	125.3514038	120.6211258	34.14892227	51.15610485	46.76173082	4
ENSG00000178531_CTXN1	428.5354584	334.842791	314.0701012	132.5781688	165.8163398	174.1128275	4
ENSG00000162595_DIRAS3	82.323917	65.25141569	71.6899144	17.07446114	23.81404881	38.80228728	4
ENSG00000131094_C1QL1	516.4979998	395.8013504	401.6911077	214.9373343	213.4444375	218.8846975	4
ENSG00000289492_	12.40497379	6.868570073	6.827610895	0	0	0.994930443	4
ENSG00000276529_	37.21492138	22.32285274	25.03457328	9.039420602	9.702019885	13.9290262	4
ENSG00000106560_GIMAP2	23.6822227	16.31285392	13.65522179	5.021900334	0	5.969582658	4
ENSG00000039139_DNAH5	32.70402182	18.8885677	19.34489754	10.04380067	6.174012654	4.974652215	4
ENSG00000204228_HSD17B8	48.49217029	30.90856533	29.58631388	20.08760134	8.820018077	14.92395664	4
ENSG00000249867_LINC02742	29.32084715	14.5957114	22.75870298	8.035040535	4.410009039	4.974652215	4
ENSG00000288781_LOC105377378	45.10899562	25.75713777	33.00011933	16.07008107	9.702019885	15.91888709	4
ENSG00000261499_	93.6011659	60.9585594	78.51752529	28.12264187	17.64003615	34.8225655	4
ENSG00000012223_LTF	40.59809605	27.47428029	35.27598962	13.05694087	9.702019885	14.92395664	4
ENSG00000188015_S100A3	76.68529255	54.08998932	58.03469261	38.16644254	26.46005423	17.90874797	4
ENSG00000206535_LNP1	76.68529255	57.52427436	60.31056291	42.18396281	25.57805242	19.89860886	4
ENSG00000135917_SLC19A3	49.61989518	40.35284918	39.82773022	23.10074154	19.40403977	11.93916532	4
ENSG00000126709_IFI6	4268.43871	3558.777869	3866.703637	1537.705882	1609.653299	1301.369019	4
ENSG00000267102_	54.13079474	45.50427673	51.20708171	19.08322127	21.16804338	16.91381753	4
ENSG00000279753_	773.6192748	704.0284325	743.0716524	387.6907058	407.4848352	311.4132286	4
ENSG00000156869_FRRS1	99.23979036	89.29141094	94.44861738	46.20148308	49.39210123	38.80228728	4
ENSG00000138395_CDK15	63.15259386	48.07999051	60.31056291	17.07446114	20.28604158	9.94930443	4
ENSG00000162493_PDPN	65.40804364	55.80713184	62.5864332	33.14454221	25.57805242	17.90874797	4
ENSG00000152931_PART1	12.40497379	10.30285511	11.37935149	4.017520268	0.882001808	0.994930443	4
ENSG00000176244_ACBD7	272.9094235	246.4099514	237.8284462	123.5387482	107.6042205	116.4068618	4
ENSG00000003096_KLHL13	69.91894321	60.09998814	63.72436835	30.13140201	22.05004519	25.86819152	4
ENSG00000074966_TXK	27.06539737	18.02999644	19.34489754	8.035040535	5.292010846	5.969582658	4
ENSG00000185885_IFITM1	250.3549257	181.1585357	199.1386511	78.34164522	64.38613196	55.71610481	4
ENSG00000256944_TMEM109-DT	36.08719649	6.868570073	25.03457328	6.026280401	3.528007231	7.959443544	5
ENSG00000131203_IDO1	10.14952401	2.575713777	4.551740597	0	0	0	5
ENSG00000214391_TUBAP2	110.5170393	46.36284799	54.62088716	29.12702194	37.04407592	20.8935393	5
ENSG00000251485_NRBF2P6	14.66042358	6.009998814	0	0	0.882001808	0	6
ENSG00000197355_UAP1L1	602.2050915	570.9498873	553.0364825	1211.282361	1207.460475	1279.48055	7
ENSG00000136378_ADAMTS7	391.320537	370.9027839	342.5184799	970.2311446	972.8479939	1041.692174	7
ENSG00000076356_PLXNA2	442.068157	407.8213481	384.6220804	966.2136244	957.8539632	1028.758078	7
ENSG00000173846_PLK3	286.4421222	261.0056628	245.7939922	736.210589	719.7134751	806.8885892	7
ENSG00000165029_ABCA1	521.0088994	529.7384669	496.139725	1097.787413	1099.856254	1158.099036	7
ENSG00000177595_PIDD1	463.49493	459.3356236	410.7945888	1107.831214	1102.50226	1177.002714	7
ENSG00000111674_ENO2	1558.515799	1637.295391	1527.10897	3200.959273	3097.590349	3236.508731	7
ENSG00000040731_CDH10	58.6416943	66.96855821	58.03469261	137.6000692	137.592282	156.2040795	7
ENSG00000130827_PLXNA3	857.0709167	956.4483826	851.1754916	1994.698813	1948.341993	2163.973713	7
ENSG00000103742_IGDCC4	28.19312226	34.34285036	20.48283268	173.7577516	164.0523362	204.9556713	7
ENSG00000286999_	16.91587336	17.17142518	15.93109209	34.14892227	34.3980705	38.80228728	7
ENSG00000125746_EML2	239.0776768	261.864234	242.3801868	536.3389557	555.6611389	611.8822224	7
ENSG00000185567_AHNAK2	2333.262798	2471.826655	2013.007279	7467.565797	7828.648045	8540.482922	7
ENSG00000196547_MAN2A2	1215.687432	1273.261177	1214.176804	2669.642218	2526.053177	2857.440232	7
ENSG00000167702_KIFC2	286.4421222	300.4999407	298.1390091	648.8295232	605.0532401	692.4715883	7
ENSG00000055163_CYFIP2	322.5293187	313.3785096	355.0357665	1241.413763	1139.546336	1322.262559	7
ENSG00000070371_CLTCL1	351.8501658	329.6913635	343.656415	685.9915857	653.5633395	712.3701972	7
ENSG00000196220_SRGAP3	25.93767248	22.32285274	22.75870298	62.27156415	59.09412112	69.64513101	7
ENSG00000102755_FLT1	140.9656113	118.4828338	141.1039585	348.5198832	318.4026526	381.0583597	7
ENSG00000135835_KIAA1614	82.323917	97.87712354	103.5520986	187.8190725	184.3383778	209.9303235	7
ENSG00000198756_COLGALT2	22.55449781	32.62570785	34.13805447	67.29346448	65.26813377	75.61471367	7
ENSG00000225177_NHSL1-AS1	45.10899562	61.81713065	68.27610895	140.6132094	128.7722639	149.2395664	7
ENSG00000173531_MST1	40.59809605	48.07999051	52.34501686	180.788412	158.7603254	198.9860886	7
ENSG00000132141_CCT6B	7.894074233	10.30285511	12.51728664	38.16644254	34.3980705	40.79214816	7
ENSG00000163393_SLC22A15	53.00306985	74.69569954	85.34513619	265.1563377	220.5004519	278.580524	7
ENSG00000186301_MST1P2	22.55449781	34.34285036	37.55185992	153.6701502	125.2442567	170.1331057	7
ENSG00000223705_NSUN5P1	182.6914322	219.7942423	209.3800674	428.8702886	391.6088026	459.6578646	7
ENSG00000265069_LOC101927188	76.68529255	72.97855702	99.00035798	315.375341	294.5886038	332.3067679	7
ENSG00000130487_KLHDC7B	7.894074233	5.151427555	15.93109209	82.35916549	77.61615908	91.53360075	7
ENSG00000114735_HEMK1	234.5667772	250.7028077	293.5872685	546.3827564	534.4930955	604.9177093	7
ENSG00000071073_MGAT4A	9.021799123	17.17142518	12.51728664	35.15330234	33.51606869	40.79214816	7
ENSG00000274021_	175.9250829	202.6228171	169.5523372	362.5812042	384.5527882	432.7947427	7
ENSG00000271730_	25.93767248	36.05999288	28.44837873	79.34602529	82.02616812	93.52346164	7
ENSG00000255438_	36.08719649	53.23141806	39.82773022	119.521228	123.4802531	148.244636	7
ENSG00000196814_MVB12B	163.5201091	171.7142518	170.6902724	395.7257464	336.9246905	348.225655	7
ENSG00000175197_DDIT3	383.4264627	382.0642103	413.0704591	876.8237984	711.7754588	817.8328241	7
ENSG00000188916_INSYN2A	9.021799123	8.585712591	10.24141634	44.19272294	34.3980705	40.79214816	7
ENSG00000204311_PJVK	14.66042358	18.8885677	17.06902724	48.21024321	38.80807954	44.77186993	7
ENSG00000161328_LRRC56	9.021799123	11.16142637	10.24141634	34.14892227	28.22405785	30.84284373	7
ENSG00000138411_HECW2	164.647834	177.7242506	192.3110402	376.6425251	343.0987032	364.1445421	7
ENSG00000225138_SLC9A3-AS1	186.0746069	211.2085297	249.2077977	546.3827564	470.1069635	512.3891781	7
ENSG00000114841_DNAH1	72.17439299	85.85712591	111.5176446	214.9373343	192.2763941	200.9759495	7
ENSG00000160323_ADAMTS13	74.42984277	93.58426724	110.3797095	210.919814	187.866385	204.9556713	7
ENSG00000133134_BEX2	75.55756766	60.09998814	72.82784955	183.8015522	157.8783236	176.1026884	7
ENSG00000143801_PSEN2	12.40497379	7.727141332	14.79315694	41.17958274	35.28007231	37.80735683	7
ENSG00000115194_SLC30A3	72.17439299	64.39284443	76.24165499	160.7008107	143.7662947	142.2750533	7
ENSG00000260428_SCX	7.894074233	4.292856295	12.51728664	52.22776348	46.74609581	45.76680038	7
ENSG00000187678_SPRY4	375.5323885	364.8927851	381.208275	942.1085028	866.1257752	899.4171204	7
ENSG00000168918_INPP5D	108.2615895	85.85712591	102.4141634	408.7826872	357.2107321	374.0938466	7
ENSG00000253973_NRIP3-DT	6.766349342	3.434285036	5.689675746	36.15768241	32.63406689	33.82763506	7
ENSG00000187955_COL14A1	48.49217029	43.78713421	46.65534112	102.4467668	95.25619523	94.51839208	7
ENSG00000257181_	445.4513317	431.0027721	454.0361245	1276.567065	1204.814469	1120.291679	7
ENSG00000232679_LINC01705	0	0	0	6.026280401	5.292010846	4.974652215	7
ENSG00000149968_MMP3	21.42677292	22.32285274	20.48283268	60.26280401	55.56611389	52.73131348	7
ENSG00000173482_PTPRM	639.4200129	693.7255773	685.0369598	1433.250355	1358.282784	1283.460271	7
ENSG00000136010_ALDH1L2	540.1802225	508.2741854	481.3465681	1096.783033	1113.968283	1033.73273	7
ENSG00000128567_PODXL	1049.911873	1036.29551	927.4171466	3823.674915	3887.863968	3640.450491	7
ENSG00000001617_SEMA3F	398.0868863	406.9627768	337.9667393	1347.87805	1386.506842	1261.571802	7
ENSG00000041353_RAB27B	1187.49431	1161.646914	1183.452555	3054.319783	3132.870421	2907.186754	7
ENSG00000091490_SEL1L3	468.0058295	452.4670535	449.4843839	1227.352442	1269.200601	1151.134523	7
ENSG00000130600_H19	28.19312226	24.89856651	27.31044358	63.27594421	66.15013558	61.68568746	7
ENSG00000149557_FEZ1	192.8409563	180.2999644	195.7248457	397.7345065	402.1928243	380.0634292	7
ENSG00000173110_HSPA6	32.70402182	9.44428385	9.103481193	571.4922581	541.5491099	500.4500128	7
ENSG00000139211_AMIGO2	281.9312226	261.864234	276.5182412	908.9639605	904.0518529	837.731433	7
ENSG00000116183_PAPPA2	102.622965	58.38284562	81.93133074	549.3958966	536.2570991	513.3841086	7
ENSG00000204219_TCEA3	109.3893144	97.87712354	100.1382931	216.9460945	215.2084411	210.9252539	7
ENSG00000028277_POU2F2	311.2520698	309.0856533	314.0701012	774.3770316	751.4655402	751.1724844	7
ENSG00000170909_OSCAR	43.98127073	40.35284918	46.65534112	251.0950167	251.3705152	252.7123325	7
ENSG00000095752_IL11	324.7847684	358.8827863	366.415118	1066.651631	1020.476092	981.9963472	7
ENSG00000130294_KIF1A	0	1.717142518	0	56.24528375	52.92010846	50.74145259	7
ENSG00000183578_TNFAIP8L3	107.1338646	108.1799786	104.6900337	221.9679948	216.0904429	212.9151148	7
ENSG00000231672_DIRC3	28.19312226	36.91856414	37.55185992	162.7095708	179.046367	153.2192882	7
ENSG00000166340_TPP1	2087.418772	2173.902428	2168.904394	4572.942445	4765.455767	4336.901801	7
ENSG00000144218_AFF3	253.7381003	291.9142281	298.1390091	696.0353864	692.371419	673.5679099	7
ENSG00000196208_GREB1	25.93767248	35.20142162	42.10360052	160.7008107	166.6983417	158.1939404	7
ENSG00000196549_MME	8037.295294	8252.586942	8132.822511	18461.51001	19044.18303	18053.01289	7
ENSG00000159167_STC1	455.6008557	498.8299015	472.2430869	1783.778999	1899.831894	1782.915354	7
ENSG00000130477_UNC13A	9.021799123	12.87856889	11.37935149	52.22776348	53.80211027	50.74145259	7
ENSG00000148677_ANKRD1	209.7568296	240.3999525	261.7250843	1574.867945	1595.54127	1533.187813	7
ENSG00000135679_MDM2	1981.412632	2110.368155	2137.04221	5915.798594	6013.488325	5631.306307	7
ENSG00000100889_PCK2	419.5136592	460.1941949	529.1398444	1198.22542	1146.60235	1123.27647	7
ENSG00000160973_FOXH1	66.53576853	68.68570073	75.10371984	154.6745303	144.6482965	144.2649142	7
ENSG00000164283_ESM1	131.9438122	140.8056865	169.5523372	408.7826872	396.0188117	415.8809252	7
ENSG00000100302_RASD2	30.44857204	38.63570666	42.10360052	218.9548546	210.798432	218.8846975	7
ENSG00000065320_NTN1	32.70402182	31.76713659	39.82773022	203.8891536	196.6864031	207.9404626	7
ENSG00000147852_VLDLR	460.1117553	477.3656201	505.2432062	1104.818074	1097.210249	1125.266331	7
ENSG00000171680_PLEKHG5	363.1274147	374.337069	401.6911077	808.5259539	803.5036468	825.7922677	7
ENSG00000164161_HHIP	43.98127073	51.51427555	51.20708171	105.459907	104.9582151	115.4119314	7
ENSG00000159314_ARHGAP27	77.81301744	94.4428385	92.17274708	234.0205556	231.0844736	252.7123325	7
ENSG00000083290_ULK2	336.0620173	417.2656319	427.8636161	849.7055366	818.4976776	875.5387898	7
ENSG00000125637_PSD4	112.772489	129.6442601	126.3108016	314.3709609	279.594573	315.3929504	7
ENSG00000114270_COL7A1	311.2520698	350.2970737	355.0357665	1033.507089	937.5679216	1070.545157	7
ENSG00000128165_ADM2	92.47344101	144.2399715	108.1038392	626.7331617	551.2511298	616.8568746	7
ENSG00000159496_RGL4	96.98434058	106.4628361	105.8279689	210.919814	199.3324085	212.9151148	7
ENSG00000135116_HRK	28.19312226	53.23141806	38.68979507	159.6964306	152.5863127	158.1939404	7
ENSG00000151952_TMEM132D	217.6509038	245.5513801	223.0352892	456.9929304	462.1689472	465.6274473	7
ENSG00000254340_LOC124901882	18.04359825	22.32285274	20.48283268	46.20148308	44.10009039	41.7870786	7
ENSG00000078018_MAP2	75.55756766	114.1899775	81.93133074	335.4629423	336.9246905	321.3625331	7
ENSG00000110628_SLC22A18	117.2833886	152.8256841	119.4831907	334.4585623	322.8126616	304.4487155	7
ENSG00000254827_SLC22A18AS	10.14952401	18.02999644	14.79315694	44.19272294	39.69008135	40.79214816	7
ENSG00000164938_TP53INP1	470.2612793	573.5256011	562.1399637	1296.654666	1208.342477	1195.906392	7
ENSG00000153208_MERTK	54.13079474	72.97855702	69.4140441	209.915434	183.456376	189.0367842	7
ENSG00000135069_PSAT1	3185.822815	3151.815092	3186.218418	6414.975487	6910.484163	6722.745003	7
ENSG00000135318_NT5E	5480.742967	5441.62464	5521.261344	10715.73093	11174.9629	11062.6316	7
ENSG00000151012_SLC7A11	1189.749759	1223.464044	1114.038511	2929.776655	3172.560502	3076.32493	7
ENSG00000124762_CDKN1A	2985.087785	2915.707996	2682.113147	11773.34314	12968.07258	12516.22497	7
ENSG00000141458_NPC1	3045.984929	3122.623669	2992.769442	7056.77435	7541.997458	7355.520765	7
ENSG00000196562_SULF2	349.594716	392.3670654	377.7944695	1032.502709	1084.862223	1063.580644	7
ENSG00000197081_IGF2R	6236.318644	6614.43298	6003.745847	14130.62316	14802.63634	15162.73995	7
ENSG00000267112_	133.0715371	132.2199739	117.2073204	329.4366619	353.6827249	353.2003073	7
ENSG00000166428_PLD4	74.42984277	72.11998576	61.44849805	205.8979137	213.4444375	218.8846975	7
ENSG00000011347_SYT7	78.94074233	82.42284087	54.62088716	297.2964998	312.2286399	292.5095502	7
ENSG00000162849_KIF26B	45.10899562	50.65570429	27.31044358	178.7796519	185.2203796	175.107758	7
ENSG00000262429_	224.4172532	228.3799549	200.2765863	497.1681331	506.2690376	502.4398737	7
ENSG00000106665_CLIP2	663.1022356	710.8970025	623.5884617	1361.939371	1403.264876	1364.049637	7
ENSG00000109323_MANBA	536.7970478	555.4956046	518.898428	1280.584585	1418.258907	1279.48055	7
ENSG00000162490_DRAXIN	63.15259386	64.39284443	47.79327626	328.4322819	378.3787755	326.3371853	7
ENSG00000132837_DMGDH	63.15259386	63.53427317	63.72436835	131.5737888	146.4123001	129.3409576	7
ENSG00000204386_NEU1	1584.453471	1511.943987	1406.487844	2905.671534	3246.648654	2921.115781	7
ENSG00000136826_KLF4	122.9220131	125.3514038	108.1038392	264.1519576	292.8246002	260.6717761	7
ENSG00000145107_TM4SF19	5.638624452	5.151427555	2.275870298	40.17520268	44.98209219	36.81242639	7
ENSG00000163071_SPATA18	28.19312226	14.5957114	25.03457328	134.586929	153.4683145	131.3308185	7
ENSG00000054356_PTPRN	82.323917	72.11998576	86.48307134	255.112537	281.3585767	251.7174021	7
ENSG00000250033_SLC7A11-AS1	137.5824366	121.0585475	129.724607	299.3052599	321.048658	308.4284373	7
ENSG00000011422_PLAUR	1063.444572	945.2869563	974.0724877	1988.672532	2128.270362	1997.820329	7
ENSG00000164171_ITGA2	651.8249867	616.454164	636.1057484	2274.920852	2492.537109	2296.299462	7
ENSG00000157227_MMP14	6246.468168	6186.864493	5922.952451	20797.69805	23277.79171	21618.8436	7
ENSG00000101255_TRIB3	910.0739866	843.9755477	823.865048	2742.961963	3059.664271	2888.283076	7
ENSG00000177283_FZD8	162.3923842	169.9971093	185.4834293	958.1785838	1194.230448	1043.682035	7
ENSG00000101665_SMAD7	170.2864585	174.2899656	188.8972348	415.8133477	473.6349707	432.7947427	7
ENSG00000205336_ADGRG1	602.2050915	485.0927614	423.3118755	1587.924886	1703.145491	1609.797457	7
ENSG00000259207_ITGB3	542.4356723	477.3656201	446.0705785	1005.384447	1068.104189	1000.900026	7
ENSG00000197106_SLC6A17	40.59809605	26.61570903	25.03457328	116.5080878	136.7102802	128.3460271	7
ENSG00000232358_	95.85661569	61.81713065	66.00023865	228.9986553	240.7864935	236.7934454	7
ENSG00000135929_CYP27A1	138.7101615	108.1799786	116.0693852	255.112537	271.6565568	257.6869847	7
ENSG00000136732_GYPC	174.797358	150.2499703	142.2418936	406.7739271	428.6528785	442.7440471	7
ENSG00000025039_RRAGD	116.1556637	84.99855465	67.1381738	377.6469052	399.5468189	400.9569685	7
ENSG00000140678_ITGAX	225.5449781	190.6028195	167.2764669	737.2149691	817.6156757	788.9798413	7
ENSG00000026559_KCNG1	266.1430741	234.3899537	223.0352892	765.337611	844.07573	818.8277546	7
ENSG00000111252_SH2B3	1604.752519	1464.722568	1480.453629	3019.166481	3224.598609	3218.599983	7
ENSG00000205795_CYS1	43.98127073	42.0699917	36.41392477	93.40734622	91.728188	94.51839208	7
ENSG00000129946_SHC2	43.98127073	34.34285036	30.72424903	159.6964306	150.8223091	153.2192882	7
ENSG00000177076_ACER2	85.70709167	80.70569835	78.51752529	194.849733	185.2203796	193.0165059	7
ENSG00000115129_TP53I3	760.0865761	689.432721	665.6920623	1690.371653	1646.697375	1689.391892	7
ENSG00000148400_NOTCH1	506.3484758	427.568487	429.0015512	1038.528989	1056.638166	1078.5046	7
ENSG00000173281_PPP1R3B	237.9499519	212.067101	208.2421323	450.96665	443.6469093	463.6375864	7
ENSG00000137809_ITGA11	295.4639213	264.4399478	246.9319274	601.6236601	600.643231	608.8974311	7
ENSG00000179832_MROH1	767.9806504	625.8984479	605.3814994	1486.482499	1484.409042	1536.172604	7
ENSG00000198814_GK	235.6945021	176.0071081	204.8283268	419.830868	427.7708767	445.7288384	7
ENSG00000136167_LCP1	219.9063536	185.451392	216.2076783	505.2031737	485.1009942	511.3942477	7
ENSG00000178773_CPNE7	302.2302706	264.4399478	270.8285655	676.9521651	687.96141	683.5172143	7
ENSG00000130766_SESN2	534.5415981	461.0527661	444.9326433	1446.307296	1498.521071	1504.33483	7
ENSG00000104419_NDRG1	560.4792705	489.3856177	493.8638547	1572.859185	1622.001324	1626.711274	7
ENSG00000135919_SERPINE2	1870.895593	1595.225399	1770.627092	4024.550928	4126.004456	4142.890364	7
ENSG00000078081_LAMP3	80.06846722	60.9585594	78.51752529	250.0906367	260.1905333	254.7021934	7
ENSG00000159388_BTG2	305.6134453	282.4699442	283.3458521	792.4558728	882.8838095	857.6300418	7
ENSG00000130513_GDF15	338.3174671	264.4399478	245.7939922	1622.073808	1904.241903	1831.666945	7
ENSG00000187957_DNER	1038.634624	1028.568368	974.0724877	2489.858186	2823.287786	2689.296987	7
ENSG00000166165_CKB	310.1243449	304.792797	231.0008353	1463.381757	1666.983417	1666.508492	7
ENSG00000176978_DPP7	367.6383143	362.3170713	348.2081556	814.5522343	896.1138366	888.4728856	7
ENSG00000243742_RPLP0P2	124.0497379	121.0585475	101.2762283	404.765167	500.095025	483.5361953	7
ENSG00000182612_TSPAN10	249.2272008	240.3999525	231.0008353	492.1462328	570.6551696	541.242161	7
ENSG00000128965_CHAC1	187.2023318	182.8756782	152.48331	554.4177969	655.3273431	625.8112486	7
ENSG00000174307_PHLDA3	877.3699647	861.1469729	844.3478807	1945.48419	2231.464573	2169.943296	7
ENSG00000169733_RFNG	716.1053054	646.5041581	665.6920623	1310.715987	1520.571116	1432.699838	7
ENSG00000075240_GRAMD4	288.6975719	242.9756663	257.1733437	558.4353172	647.3893269	618.8467355	7
ENSG00000275993_SIK1B	34.9594716	25.75713777	34.13805447	151.6613901	179.9283688	174.1128275	7
ENSG00000259721_GREM1-AS1	10.14952401	6.868570073	9.103481193	51.22338341	69.67814281	66.66033968	7
ENSG00000175040_CHST2	145.4765109	108.1799786	118.3452555	414.8089676	550.369128	524.3283434	7
ENSG00000235897_TM4SF19-AS1	14.66042358	19.74713896	14.79315694	95.41610636	130.5362675	121.381514	7
ENSG00000166923_GREM1	155.6260349	139.9471152	166.1385318	756.2981904	986.9600228	899.4171204	7
ENSG00000136404_TM6SF1	112.772489	115.90712	101.2762283	224.981135	265.4825441	280.5703849	7
ENSG00000196611_MMP1	29.32084715	26.61570903	15.93109209	118.5168479	149.9403073	155.2091491	7
ENSG00000175356_SCUBE2	48.49217029	39.49427792	31.86218418	143.6263496	170.2263489	174.1128275	7
ENSG00000080546_SESN1	294.3361964	297.9242269	261.7250843	527.2995351	597.9972256	595.9633353	7
ENSG00000186642_PDE2A	25.93767248	15.45428266	12.51728664	82.35916549	113.7782332	123.3713749	7
ENSG00000123689_G0S2	31.57629693	18.8885677	21.62076783	59.25842395	70.56014462	76.60964411	7
ENSG00000176170_SPHK1	1336.353995	1144.475488	1126.555798	2295.008453	2544.575215	2564.930682	7
ENSG00000236609_ZNF853	140.9656113	104.7456936	102.4141634	274.1957583	302.52662	309.4233678	7
ENSG00000130517_PGPEP1	390.1928121	309.9442245	334.5529339	672.9346448	746.1735293	783.0102586	7
ENSG00000153714_LURAP1L	283.0589475	237.8242388	253.7595383	617.6937411	720.5954769	737.2434582	7
ENSG00000158859_ADAMTS4	310.1243449	248.9856651	245.7939922	872.8062781	987.8420246	1011.84426	7
ENSG00000154548_SRSF12	56.38624452	48.07999051	48.93121141	106.4642871	116.4242386	121.381514	7
ENSG00000269371_	153.3705851	141.6642577	138.8280882	298.3008799	326.3406689	346.2357942	7
ENSG00000144485_HES6	115.0279388	114.1899775	129.724607	248.0818765	274.3025622	278.580524	7
ENSG00000180155_LYNX1	100.3675152	103.8871223	117.2073204	218.9548546	247.842508	255.6971238	7
ENSG00000109944_JHY	38.34264627	43.78713421	45.51740597	79.34602529	92.61018981	94.51839208	7
ENSG00000159714_ZDHHC1	74.42984277	75.5542708	88.75894163	160.7008107	190.5123905	199.981019	7
ENSG00000088881_EBF4	30.44857204	30.90856533	31.86218418	65.28470435	79.38016269	80.58936588	7
ENSG00000267750_RUNDC3A-AS1	5.638624452	4.292856295	9.103481193	22.09636147	26.46005423	28.85298285	7
ENSG00000215769_ARHGAP27P1-BPTFP1-KPNA2P3	21.42677292	17.17142518	22.75870298	50.21900334	61.74012654	67.65527012	7
ENSG00000172458_IL17D	134.199262	137.3714015	142.2418936	278.2132785	284.8865839	305.443646	7
ENSG00000171873_ADRA1D	10.14952401	11.16142637	12.51728664	37.16206248	37.04407592	40.79214816	7
ENSG00000161513_FDXR	518.7534496	516.859898	557.5882231	1192.199139	1195.112449	1283.460271	7
ENSG00000026103_FAS	418.3859343	422.4170595	435.8291621	929.0515619	964.0279758	981.9963472	7
ENSG00000101680_LAMA1	1848.341095	1827.898211	1834.35146	5986.105199	6208.410724	6394.417957	7
ENSG00000135636_DYSF	1199.899283	1142.758346	1125.417863	2907.680294	2977.638103	3075.329999	7
ENSG00000124126_PREX1	437.5572575	415.5484894	429.0015512	844.6836363	881.1198059	907.376564	7
ENSG00000172667_ZMAT3	681.1458338	753.8255655	730.5543658	2250.81573	2300.260714	2476.381873	7
ENSG00000154027_AK5	175.9250829	185.451392	174.1040778	485.1155723	505.3870358	532.287787	7
ENSG00000264475_	38.34264627	33.4842791	44.37947082	136.5956891	145.5302983	152.2243578	7
ENSG00000102032_RENBP	10.14952401	10.30285511	13.65522179	61.26718408	67.91413919	68.65020056	7
ENSG00000125510_OPRL1	16.91587336	17.17142518	17.06902724	38.16644254	41.45408496	42.78200905	7
ENSG00000263826_	228.9281528	225.8042411	246.9319274	440.9228494	473.6349707	526.3182043	7
ENSG00000267121_FMNL1-DT	49.61989518	48.07999051	53.48295201	104.455527	109.3682242	124.3663054	7
ENSG00000183696_UPP1	134.199262	129.6442601	132.0004773	286.2483191	312.2286399	347.2307246	7
ENSG00000064300_NGFR	41.72582095	30.90856533	44.37947082	214.9373343	224.910461	256.6920543	7
ENSG00000182870_GALNT9	16.91587336	12.87856889	19.34489754	50.21900334	51.15610485	58.70089613	7
ENSG00000116396_KCNC4	153.3705851	111.6142637	147.9315694	372.6250048	405.7208315	467.6173082	7
ENSG00000095397_WHRN	290.9530217	227.5213837	284.4837873	757.3025704	835.2557119	922.3005206	7
ENSG00000127415_IDUA	181.5637074	144.2399715	172.9661427	383.6731856	433.9448894	455.6781429	7
ENSG00000261286_ATP2C2-AS1	27.06539737	19.74713896	21.62076783	45.19710301	39.69008135	55.71610481	7
ENSG00000141524_TMC6	32.70402182	22.32285274	25.03457328	66.28908442	61.74012654	85.56401809	7
ENSG00000086300_SNX10	36.08719649	23.181424	26.17250843	59.25842395	53.80211027	68.65020056	7
ENSG00000183458_PKD1P3	177.0528078	147.6742566	163.8626615	299.3052599	310.4646363	368.1242639	7
ENSG00000091879_ANGPT2	31.57629693	21.46428148	27.31044358	52.22776348	51.15610485	63.67554835	7
ENSG00000249626_PPP4R2P4	7.894074233	3.434285036	5.689675746	18.0788412	17.64003615	23.87833063	7
ENSG00000233728_	32.70402182	20.60571022	28.44837873	63.27594421	62.62212835	76.60964411	7
ENSG00000185090_MANEAL	50.74762007	41.21142044	56.89675746	109.4774273	104.9582151	120.3865836	7
ENSG00000113319_RASGRF2	164.647834	139.9471152	168.4144021	332.4498021	297.2346092	372.1039857	7
ENSG00000162643_DNAI3	42.85354584	18.8885677	36.41392477	103.4511469	84.67217354	107.4524878	7
ENSG00000213533_STIMATE	31.57629693	16.31285392	22.75870298	47.20586314	41.45408496	54.72117436	7
ENSG00000254887_POU2F2-AS1	11.2772489	5.151427555	5.689675746	24.10512161	22.932047	25.86819152	7
ENSG00000280300_	40.59809605	26.61570903	29.58631388	67.29346448	67.03213739	70.64006145	7
ENSG00000134955_SLC37A2	64.28031875	21.46428148	22.75870298	129.5650286	123.4802531	147.2497056	7
ENSG00000102760_RGCC	18.04359825	5.151427555	4.551740597	34.14892227	30.87006327	38.80228728	7
ENSG00000281404_LINC01176	4.510899562	3.434285036	2.275870298	16.07008107	12.34802531	14.92395664	7
ENSG00000136928_GABBR2	16.91587336	16.31285392	11.37935149	60.26280401	45.864094	55.71610481	7
ENSG00000258663_	160.1369344	151.9671129	125.1728664	335.4629423	271.6565568	325.3422548	7
ENSG00000156218_ADAMTSL3	57.51396941	46.36284799	44.37947082	126.5518884	110.250226	132.3257489	7
ENSG00000167992_VWCE	34.9594716	16.31285392	18.20696239	103.4511469	89.08218258	104.4676965	7
ENSG00000170485_NPAS2	187.2023318	130.5028314	135.4142827	417.8221078	364.2667466	410.9062729	7
ENSG00000198520_ARMH1	18.04359825	13.73714015	6.827610895	49.21462328	31.75206508	50.74145259	7
ENSG00000261971_MMP25-AS1	83.45164189	79.84712709	66.00023865	171.7489914	134.9462766	177.0976188	7
ENSG00000069812_HES2	12.40497379	6.868570073	4.551740597	26.11388174	18.52203796	24.87326107	7
ENSG00000137101_CD72	16.91587336	12.01999763	9.103481193	33.14454221	23.81404881	32.83270462	7
ENSG00000262769_	11.2772489	7.727141332	6.827610895	23.10074154	22.05004519	26.86312196	7
ENSG00000130720_FIBCD1	39.47037116	34.34285036	21.62076783	94.41172629	85.55417535	104.4676965	7
ENSG00000248334_WHAMMP2	33.83174671	33.4842791	28.44837873	66.28908442	61.74012654	73.62485278	7
ENSG00000128564_VGF	40.59809605	39.49427792	26.17250843	137.6000692	126.1262585	153.2192882	7
ENSG00000205517_RGL3	30.44857204	30.04999407	14.79315694	62.27156415	58.21211931	65.66540924	7
ENSG00000197776_KLHDC1	29.32084715	27.47428029	12.51728664	56.24528375	52.03810665	65.66540924	7
ENSG00000178726_THBD	7.894074233	12.01999763	11.37935149	25.10950167	29.10605965	30.84284373	8
ENSG00000095303_PTGS1	7.894074233	14.5957114	13.65522179	27.11826181	29.98806146	31.83777417	8
ENSG00000197363_ZNF517	50.74762007	69.54427199	84.20720104	126.5518884	149.0583055	159.1888709	8
ENSG00000234546_LNCTAM34A	4.510899562	8.585712591	11.37935149	26.11388174	29.10605965	26.86312196	8
ENSG00000086619_ERO1B	118.4111135	145.0985428	161.5867912	266.1607177	317.5206508	281.5653154	8
ENSG00000178852_EFCAB13	11.2772489	23.181424	22.75870298	43.18834288	51.15610485	46.76173082	8
ENSG00000185633_NDUFA4L2	14.66042358	29.19142281	23.89663813	45.19710301	47.62809762	45.76680038	8
ENSG00000157873_TNFRSF14	14.66042358	26.61570903	23.89663813	43.18834288	44.10009039	44.77186993	8
ENSG00000286670_	57.51396941	94.4428385	92.17274708	168.7358512	171.1083507	176.1026884	8
ENSG00000272668_LOC107985216	27.06539737	64.39284443	56.89675746	142.6219695	134.0642748	144.2649142	8
ENSG00000260912_	47.3644454	56.6657031	47.79327626	116.5080878	132.3002712	116.4068618	8
ENSG00000205363_INSYN1	37.21492138	46.36284799	43.24153567	104.455527	119.070244	108.4474183	8
ENSG00000230432_	1.12772489	4.292856295	2.275870298	12.0525608	14.11202892	13.9290262	8
ENSG00000043591_ADRB1	5.638624452	9.44428385	6.827610895	20.08760134	23.81404881	21.88846975	8
ENSG00000275516_	29.32084715	32.62570785	23.89663813	63.27594421	72.32414823	65.66540924	8
ENSG00000140961_OSGIN1	120.6665633	115.90712	96.72448768	250.0906367	281.3585767	264.6514978	8
ENSG00000138623_SEMA7A	2067.119724	1983.299608	1742.178713	4500.62708	5381.975031	5026.388598	8
ENSG00000130203_APOE	2126.889143	2003.046747	1779.730573	3650.921543	4178.042563	4028.473364	8
ENSG00000168890_TMEM150A	101.4952401	114.1899775	85.34513619	188.8234526	216.0904429	218.8846975	8
ENSG00000161558_TMEM143	74.42984277	80.70569835	59.17262776	145.6351097	154.3503163	154.2142187	8
ENSG00000104783_KCNN4	56.38624452	63.53427317	44.37947082	114.4993276	128.7722639	126.3561663	8
ENSG00000219626_FAM228B	188.3300567	230.9556687	176.3799481	387.6907058	426.0068731	417.870786	8
ENSG00000075275_CELSR1	290.9530217	319.3885084	260.5871492	667.9127445	750.5835384	740.2282496	8
ENSG00000087076_HSD17B14	161.2646593	178.5828219	146.7936342	382.6688055	416.3048532	424.8352991	8
ENSG00000163235_TGFA	4.510899562	10.30285511	1.137935149	21.0919814	21.16804338	21.88846975	8
ENSG00000289987_	15.78814847	23.181424	9.103481193	36.15768241	42.33608677	40.79214816	8
ENSG00000154133_ROBO4	30.44857204	32.62570785	17.06902724	53.23214355	60.85812473	59.69582658	8
ENSG00000271882_	4.510899562	12.01999763	0	22.09636147	27.34205604	31.83777417	8
ENSG00000248932_COPB2-DT	6.766349342	11.16142637	4.551740597	26.11388174	27.34205604	32.83270462	8
ENSG00000232859_LYRM9	31.57629693	37.7771354	25.03457328	62.27156415	69.67814281	77.60457455	8
ENSG00000007264_MATK	12.40497379	13.73714015	2.275870298	39.17082261	45.864094	58.70089613	8
ENSG00000170667_RASA4B	15.78814847	19.74713896	10.24141634	31.13578207	32.63406689	40.79214816	8
ENSG00000236021_COP1-DT	2.255449781	9.44428385	4.551740597	17.07446114	22.05004519	28.85298285	8
ENSG00000279036_	0	5.151427555	2.275870298	12.0525608	15.87603254	20.8935393	8
ENSG00000149243_KLHL35	2.255449781	5.151427555	3.413805447	13.05694087	17.64003615	23.87833063	8
ENSG00000250131_AGA-DT	0	0.858571259	0	6.026280401	8.820018077	11.93916532	8
ENSG00000106823_ECM2	11.2772489	30.04999407	15.93109209	42.18396281	43.21808858	53.72624392	8
ENSG00000271335_CCNY-AS1	15.78814847	36.05999288	26.17250843	46.20148308	51.15610485	64.67047879	8
ENSG00000246640_PICART1	15.78814847	24.03999525	21.62076783	54.23652361	30.87006327	56.71103525	8
ENSG00000249906_NGFR-AS1	3.383174671	9.44428385	6.827610895	22.09636147	13.23002712	26.86312196	8
ENSG00000136999_CCN3	12.40497379	22.32285274	20.48283268	41.17958274	27.34205604	52.73131348	8
ENSG00000196460_RFX8	5.638624452	18.02999644	22.75870298	42.18396281	31.75206508	49.74652215	8
ENSG00000129244_ATP1B2	3.383174671	17.17142518	12.51728664	35.15330234	26.46005423	35.81749595	8
ENSG00000177943_MAMDC4	116.1556637	115.0485487	155.8971154	304.3271603	242.5504971	338.2763506	8
ENSG00000281357_ARRDC3-AS1	13.53269868	11.16142637	15.93109209	36.15768241	25.57805242	37.80735683	8
ENSG00000141337_ARSG	135.3269868	118.4828338	152.48331	295.2877397	245.1965025	299.4740633	8
ENSG00000178038_ALS2CL	38.34264627	32.62570785	71.6899144	167.7314712	112.0142296	165.1584535	8
ENSG00000235531_MSC-AS1	66.53576853	60.09998814	94.44861738	164.718331	136.7102802	159.1888709	8
ENSG00000214176_PLEKHM1P1	199.6073056	267.8742328	256.0354086	612.6718408	468.3429599	627.8011095	8
ENSG00000214548_MEG3	2820.439951	3491.809311	3491.185038	7710.625774	5830.913951	7676.883298	8
ENSG00000228526_MIR34AHG	40.59809605	49.79713303	46.65534112	169.7402313	120.8342477	187.0469233	8
ENSG00000286394_	27.06539737	30.90856533	27.31044358	62.27156415	49.39210123	68.65020056	8
ENSG00000259459_LINC02568	0	0	0	6.026280401	2.646005423	5.969582658	8
ENSG00000102935_ZNF423	1.12772489	0.858571259	1.137935149	19.08322127	9.702019885	18.90367842	8
ENSG00000266714_MYO15B	27.06539737	39.49427792	55.75882231	199.8716333	149.9403073	187.0469233	8
ENSG00000259661_	195.096406	222.3699561	267.4147601	509.2206939	422.4788659	502.4398737	8
ENSG00000221818_EBF2	31.57629693	40.35284918	39.82773022	78.34164522	67.91413919	79.59443544	8
ENSG00000251396_LINC01301	0	3.434285036	3.413805447	14.06132094	9.702019885	14.92395664	8
ENSG00000066230_SLC9A3	71.0466681	94.4428385	112.6555798	208.9110539	171.1083507	223.8593497	8
ENSG00000186715_MST1L	23.6822227	29.19142281	30.72424903	76.33288508	64.38613196	103.4727661	9
ENSG00000108846_ABCC3	82.323917	86.71569717	76.24165499	169.7402313	142.002291	224.8542801	9
ENSG00000234793_	11.2772489	14.5957114	15.93109209	60.26280401	37.92607773	80.58936588	9
ENSG00000254718_LOC101927702	0	1.717142518	0	8.035040535	5.292010846	12.93409576	9
ENSG00000223949_ROR1-AS1	1.12772489	4.292856295	2.275870298	12.0525608	7.938016269	17.90874797	9
ENSG00000224220_DTNB-AS1	10.14952401	16.31285392	17.06902724	32.14016214	28.22405785	43.77693949	9
ENSG00000187013_LINC02875	2.255449781	7.727141332	6.827610895	19.08322127	16.75803435	29.84791329	9
ENSG00000165633_VSTM4	25.93767248	37.7771354	40.96566537	72.31536482	62.62212835	88.54880942	9
ENSG00000278041_	1.12772489	3.434285036	3.413805447	11.04818074	10.58402169	15.91888709	9
ENSG00000120278_PLEKHG1	9.021799123	11.16142637	10.24141634	35.15330234	31.75206508	42.78200905	9
ENSG00000265298_	36.08719649	41.21142044	44.37947082	113.4949476	105.8402169	136.3054707	9
ENSG00000257433_RPAP3-DT	15.78814847	17.17142518	17.06902724	36.15768241	34.3980705	44.77186993	9
ENSG00000285932_	31.57629693	34.34285036	36.41392477	72.31536482	64.38613196	83.57415721	9
ENSG00000188626_GOLGA8M	1.12772489	0.858571259	1.137935149	9.039420602	7.938016269	12.93409576	9
ENSG00000236383_CCDC200	20.29904803	22.32285274	20.48283268	42.18396281	35.28007231	49.74652215	9
ENSG00000260051_	19.17132314	24.89856651	18.20696239	57.24966381	50.27410304	71.63499189	9
ENSG00000101187_SLCO4A1	58.6416943	59.24141688	45.51740597	133.5825489	127.0082603	193.0165059	9
ENSG00000174672_BRSK2	28.19312226	32.62570785	23.89663813	119.521228	111.1322278	155.2091491	9
ENSG00000196739_COL27A1	303.3579955	293.6313706	273.1044358	579.5272986	536.2570991	666.6033968	9
ENSG00000159733_ZFYVE28	42.85354584	37.7771354	33.00011933	84.36792562	84.67217354	107.4524878	9
ENSG00000272418_	22.55449781	24.03999525	10.24141634	38.16644254	35.28007231	61.68568746	9
ENSG00000157306_ZFHX2-AS1	5.638624452	12.87856889	3.413805447	19.08322127	17.64003615	33.82763506	9
ENSG00000158486_DNAH3	7.894074233	11.16142637	2.275870298	19.08322127	24.69605062	38.80228728	9
ENSG00000186281_GPAT2	6.766349342	6.868570073	3.413805447	17.07446114	14.11202892	25.86819152	9
ENSG00000089847_ANKRD24	15.78814847	16.31285392	9.103481193	37.16206248	27.34205604	51.73638303	9
ENSG00000254656_RTL1	1.12772489	0	0	7.030660468	4.410009039	9.94930443	9
ENSG00000255390_DCHS1-AS1	46.23672051	32.62570785	39.82773022	84.36792562	71.44214642	120.3865836	9
ENSG00000237886_NALT1	11.2772489	6.868570073	5.689675746	20.08760134	20.28604158	35.81749595	9
ENSG00000068615_REEP1	39.47037116	32.62570785	30.72424903	72.31536482	67.91413919	114.4170009	9
ENSG00000254860_TMEM9B-AS1	53.00306985	42.92856295	31.86218418	78.34164522	75.85215546	114.4170009	9
ENSG00000151882_CCL28	7.894074233	6.009998814	12.51728664	16.07008107	21.16804338	37.80735683	9
ENSG00000257556_LINC02298	5.638624452	2.575713777	7.965546044	13.05694087	14.11202892	37.80735683	9
ENSG00000232803_SLCO4A1-AS1	6.766349342	7.727141332	9.103481193	20.08760134	14.99403073	37.80735683	9
ENSG00000288033_	0	0.858571259	0	4.017520268	3.528007231	11.93916532	9
ENSG00000116032_GRIN3B	46.23672051	26.61570903	23.89663813	49.21462328	58.21211931	92.5285312	9
ENSG00000012124_CD22	4.510899562	3.434285036	5.689675746	17.07446114	6.174012654	29.84791329	9
ENSG00000130822_PNCK	30.44857204	45.50427673	36.41392477	50.21900334	82.90816992	103.4727661	10
ENSG00000160349_LCN1	0	0	0	3.013140201	7.056014462	11.93916532	10
ENSG00000258077_	0	0	1.137935149	1.004380067	9.702019885	12.93409576	10
ENSG00000185614_INKA1	10.14952401	16.31285392	29.58631388	24.10512161	44.10009039	62.68061791	10
ENSG00000164197_RNF180	3.383174671	1.717142518	9.103481193	11.04818074	17.64003615	25.86819152	10
ENSG00000002079_MYH16	10.14952401	8.585712591	14.79315694	27.11826181	28.22405785	33.82763506	10
ENSG00000100842_EFS	137.5824366	135.6542589	177.5178833	285.243939	298.116611	325.3422548	10
ENSG00000006459_KDM7A	55.25851963	54.94856058	68.27610895	136.5956891	143.7662947	155.2091491	10
ENSG00000210196_MT-TP	139.8378864	115.0485487	204.8283268	327.4279018	311.3466381	359.1698899	10
ENSG00000183018_SPNS2	49.61989518	40.35284918	67.1381738	105.459907	123.4802531	119.3916532	10
ENSG00000235978_LOC124906209	19.17132314	16.31285392	25.03457328	42.18396281	48.51009942	47.75666126	10
ENSG00000259363_	24.80994759	24.03999525	38.68979507	56.24528375	69.67814281	73.62485278	10
ENSG00000184916_JAG2	82.323917	79.84712709	124.0349313	177.7752718	198.4504067	209.9303235	10
ENSG00000203867_RBM20	14.66042358	9.44428385	19.34489754	28.12264187	37.04407592	36.81242639	10
ENSG00000150051_MKX	10.14952401	11.16142637	19.34489754	34.14892227	52.92010846	56.71103525	10
ENSG00000178814_OPLAH	58.6416943	55.80713184	85.34513619	109.4774273	149.9403073	150.2344969	10
ENSG00000151640_DPYSL4	20.29904803	15.45428266	45.51740597	48.21024321	49.39210123	70.64006145	10
ENSG00000196388_INCA1	34.9594716	29.19142281	42.10360052	61.26718408	65.26813377	96.50825297	10
ENSG00000237973_MTCO1P12	74.42984277	53.23141806	99.00035798	126.5518884	144.6482965	203.9607408	10
ENSG00000257354_MIRLET7IHG	30.44857204	30.04999407	53.48295201	73.31974488	74.08815185	101.4829052	10
ENSG00000260729_	0	0	1.137935149	5.021900334	6.174012654	9.94930443	10
ENSG00000204128_C2orf72	16.91587336	16.31285392	23.89663813	37.16206248	38.80807954	54.72117436	10
ENSG00000197191_CYSRT1	24.80994759	17.17142518	23.89663813	42.18396281	46.74609581	65.66540924	10
ENSG00000184995_IFNE	6.766349342	3.434285036	7.965546044	23.10074154	20.28604158	37.80735683	10
ENSG00000164742_ADCY1	16.91587336	12.87856889	18.20696239	37.16206248	34.3980705	51.73638303	10
ENSG00000227632_	1.12772489	1.717142518	4.551740597	8.035040535	36.16207412	11.93916532	11
ENSG00000169064_ZBBX	0	0	0	2.008760134	8.820018077	2.984791329	11
ENSG00000151789_ZNF385D	28.19312226	20.60571022	22.75870298	35.15330234	66.15013558	50.74145259	11
ENSG00000175264_CHST1	30.44857204	23.181424	15.93109209	35.15330234	65.26813377	47.75666126	11
ENSG00000275215_RNA5-8SN3	15.78814847	7.727141332	4.551740597	20.08760134	44.10009039	25.86819152	11
ENSG00000164683_HEY1	4.510899562	23.181424	12.51728664	32.14016214	52.92010846	27.8580524	11
ENSG00000181195_PENK	38.34264627	39.49427792	28.44837873	67.29346448	86.43617716	67.65527012	11
ENSG00000251393_	19.17132314	22.32285274	6.827610895	38.16644254	54.68411208	36.81242639	11
ENSG00000136002_ARHGEF4	40.59809605	60.9585594	44.37947082	101.4423868	132.3002712	88.54880942	11
ENSG00000224592_MIR3659HG	2.255449781	6.868570073	3.413805447	16.07008107	22.05004519	10.94423487	11
ENSG00000237605_DYRK3-AS1	69.91894321	81.56426961	53.48295201	142.6219695	172.8723543	111.4322096	11
ENSG00000245008_LOC101929538	1.12772489	4.292856295	0	20.08760134	26.46005423	14.92395664	11
ENSG00000267992_	4.510899562	6.868570073	5.689675746	21.0919814	27.34205604	14.92395664	11
ENSG00000162840_MT2P1	40.59809605	52.3728468	42.10360052	109.4774273	144.6482965	81.58429632	11
ENSG00000108551_RASD1	9.021799123	8.585712591	5.689675746	40.17520268	59.97612292	29.84791329	11
ENSG00000196656_	95.85661569	101.3114086	95.58655253	224.981135	278.7125712	151.2294273	11
ENSG00000121552_CSTA	0	0	0	9.039420602	14.11202892	0.994930443	11
ENSG00000107242_PIP5K1B	0	0	0	6.026280401	7.938016269	0.994930443	11
ENSG00000187398_LUZP2	24.80994759	17.17142518	13.65522179	33.14454221	50.27410304	49.74652215	12
ENSG00000157766_ACAN	19.17132314	9.44428385	6.827610895	24.10512161	42.33608677	42.78200905	12
ENSG00000268883_PNMA6B	5.638624452	4.292856295	0	9.039420602	17.64003615	20.8935393	12
ENSG00000159556_ISL2	4.510899562	3.434285036	0	10.04380067	15.87603254	17.90874797	12
ENSG00000149599_DUSP15	9.021799123	1.717142518	9.103481193	23.10074154	34.3980705	43.77693949	12
ENSG00000139269_INHBE	15.78814847	6.868570073	10.24141634	19.08322127	33.51606869	37.80735683	12
ENSG00000171813_PWWP2B	98.11206547	46.36284799	67.1381738	181.7927921	210.798432	196.9962277	12
ENSG00000289327_	51.87534496	35.20142162	43.24153567	90.39420602	97.02019885	93.52346164	12
ENSG00000242732_RTL5	121.7942882	79.84712709	105.8279689	242.0555961	299.8806146	274.6008023	12
ENSG00000258405_ZNF578	22.55449781	10.30285511	20.48283268	39.17082261	44.10009039	42.78200905	12
ENSG00000183196_CHST6	36.08719649	19.74713896	27.31044358	53.23214355	67.91413919	67.65527012	12
ENSG00000101188_NTSR1	14.66042358	6.868570073	10.24141634	25.10950167	36.16207412	31.83777417	12
ENSG00000168621_GDNF	37.21492138	15.45428266	18.20696239	46.20148308	53.80211027	55.71610481	12
ENSG00000116701_NCF2	37.21492138	19.74713896	18.20696239	51.22338341	60.85812473	61.68568746	12
ENSG00000110900_TSPAN11	65.40804364	48.07999051	31.86218418	88.38544589	105.8402169	107.4524878	12
ENSG00000227091_SLC6A17-AS1	6.766349342	4.292856295	2.275870298	18.0788412	18.52203796	19.89860886	12
ENSG00000137878_GCOM1	33.83174671	31.76713659	21.62076783	64.28032428	67.91413919	73.62485278	12
ENSG00000054793_ATP9A	516.4979998	464.4870512	367.5530532	837.6529758	949.0339451	923.2954511	12
ENSG00000254681_PKD1P5	55.25851963	50.65570429	37.55185992	98.42924656	111.1322278	108.4474183	12
ENSG00000124194_GDAP1L1	4.510899562	0.858571259	1.137935149	9.039420602	11.4660235	14.92395664	12
ENSG00000158022_TRIM63	7.894074233	6.009998814	3.413805447	44.19272294	58.21211931	72.62992234	12
ENSG00000197046_SIGLEC15	11.2772489	11.16142637	9.103481193	28.12264187	32.63406689	41.7870786	12
ENSG00000275793_RIMBP3	4.510899562	3.434285036	1.137935149	17.07446114	20.28604158	25.86819152	12
ENSG00000183260_ABHD16B	118.4111135	106.4628361	84.20720104	184.8059323	224.910461	275.5957327	12
ENSG00000268509_	149.9874104	123.6342613	100.1382931	221.9679948	313.9926435	277.5855936	12
ENSG00000272150_NBPF25P	27.06539737	21.46428148	18.20696239	46.20148308	60.85812473	54.72117436	12
ENSG00000103316_CRYM	16.91587336	12.01999763	12.51728664	34.14892227	54.68411208	44.77186993	12
ENSG00000287528_	38.34264627	30.90856533	19.34489754	125.5475084	220.5004519	173.1178971	12
ENSG00000167772_ANGPTL4	15.78814847	16.31285392	11.37935149	43.18834288	66.15013558	54.72117436	12
ENSG00000188396_DYNLT4	12.40497379	11.16142637	7.965546044	32.14016214	46.74609581	42.78200905	12
ENSG00000258425_	85.70709167	80.70569835	73.9657847	149.65263	187.866385	181.0773406	12
ENSG00000288538_	15.78814847	14.5957114	13.65522179	31.13578207	43.21808858	40.79214816	12
ENSG00000188760_TMEM198	120.6665633	143.3814003	120.6211258	283.2351789	350.1547177	342.2560724	12
ENSG00000186951_PPARA	228.9281528	255.8542352	231.0008353	483.1068122	572.4191732	584.02417	12
ENSG00000162004_CCDC78	23.6822227	29.19142281	23.89663813	48.21024321	59.09412112	56.71103525	12
ENSG00000183760_ACP7	21.42677292	25.75713777	10.24141634	53.23214355	70.56014462	64.67047879	12
ENSG00000060656_PTPRU	108.2615895	108.1799786	66.00023865	195.854113	252.252517	256.6920543	12
ENSG00000286935_	0	0.858571259	0	5.021900334	9.702019885	10.94423487	12
ENSG00000153823_PID1	127.4329126	122.77569	134.2763476	231.0074154	310.4646363	310.4182982	12
ENSG00000188582_PAQR9	12.40497379	12.87856889	12.51728664	24.10512161	37.04407592	32.83270462	12
ENSG00000233384_CNIH3-AS2	4.510899562	6.868570073	3.413805447	15.065701	25.57805242	23.87833063	12
ENSG00000224596_ZMIZ1-AS1	6.766349342	12.87856889	9.103481193	17.07446114	35.28007231	32.83270462	12
ENSG00000265982_	5.638624452	9.44428385	13.65522179	24.10512161	40.57208315	30.84284373	12
ENSG00000185669_SNAI3	16.91587336	17.17142518	23.89663813	41.17958274	66.15013558	56.71103525	12
ENSG00000173805_HAP1	14.66042358	15.45428266	13.65522179	39.17082261	53.80211027	41.7870786	12
ENSG00000139364_TMEM132B	4.510899562	6.009998814	4.551740597	78.34164522	104.9582151	77.60457455	12
ENSG00000178184_PARD6G	109.3893144	106.4628361	85.34513619	231.0074154	289.2965929	243.7579585	12
ENSG00000145217_SLC26A1	71.0466681	78.98855584	80.79339559	162.7095708	211.6804338	181.0773406	12
ENSG00000230291_	15.78814847	17.17142518	14.79315694	34.14892227	51.15610485	39.79721772	12
ENSG00000132517_SLC52A1	12.40497379	13.73714015	11.37935149	37.16206248	57.3301175	40.79214816	12
ENSG00000134443_GRP	29.32084715	33.4842791	26.17250843	58.25404388	85.55417535	63.67554835	12
ENSG00000152315_KCNK13	1.12772489	3.434285036	0	11.04818074	21.16804338	11.93916532	12
ENSG00000116761_CTH	145.4765109	151.1085416	198.000716	457.9973105	448.0569183	406.9265512	12
ENSG00000121068_TBX2	91.34571612	82.42284087	106.965904	197.8628732	190.5123905	174.1128275	12
ENSG00000149527_PLCH2	22.55449781	18.8885677	27.31044358	46.20148308	48.51009942	42.78200905	12
ENSG00000135063_FAM189A2	11.2772489	8.585712591	14.79315694	45.19710301	45.864094	42.78200905	12
ENSG00000251675_	31.57629693	26.61570903	36.41392477	74.32412495	76.73415727	70.64006145	12
ENSG00000112902_SEMA5A	354.1056156	322.8227934	411.932524	815.5566143	886.4118167	813.8531023	12
ENSG00000109846_CRYAB	188.3300567	161.4113967	198.000716	357.5593038	399.5468189	380.0634292	12
ENSG00000073756_PTGS2	85.70709167	67.82712947	87.62100648	227.9942752	261.9545369	243.7579585	12
ENSG00000134548_SPX	77.81301744	76.41284206	91.03481193	168.7358512	176.4003615	175.107758	12
ENSG00000258525_LOC100506071	95.85661569	82.42284087	116.0693852	221.9679948	266.3645459	216.8948366	12
ENSG00000178301_AQP11	51.87534496	34.34285036	53.48295201	127.5562685	157.8783236	113.4220705	12
ENSG00000172738_TMEM217	19.17132314	22.32285274	28.44837873	51.22338341	59.97612292	47.75666126	12
ENSG00000125144_MT1G	2.255449781	6.009998814	5.689675746	23.10074154	27.34205604	14.92395664	12
ENSG00000165475_CRYL1	98.11206547	141.6642577	161.5867912	291.2702194	305.1726255	226.844141	12
ENSG00000111863_ADTRP	9.021799123	14.5957114	13.65522179	55.24090368	52.92010846	33.82763506	12
ENSG00000138678_GPAT3	43.98127073	34.34285036	35.27598962	85.37230569	97.90220066	73.62485278	12
ENSG00000151229_SLC2A13	53.00306985	48.07999051	46.65534112	141.6175894	174.6363579	116.4068618	12
ENSG00000117643_MAN1C1	94.72889079	72.11998576	101.2762283	191.8365928	203.7424176	159.1888709	12
ENSG00000197444_OGDHL	11.2772489	6.009998814	7.965546044	48.21024321	55.56611389	30.84284373	12
ENSG00000196932_TMEM26	1.12772489	0	1.137935149	11.04818074	11.4660235	5.969582658	12
ENSG00000131015_ULBP2	125.1774628	149.3913991	132.0004773	296.2921197	281.3585767	243.7579585	12
ENSG00000143127_ITGA10	24.80994759	33.4842791	22.75870298	160.7008107	155.2323182	120.3865836	12
ENSG00000107295_SH3GL2	84.57936678	104.7456936	99.00035798	245.0687363	220.5004519	200.9759495	12
ENSG00000266527_	18.04359825	24.03999525	18.20696239	49.21462328	47.62809762	42.78200905	12
ENSG00000154079_SDHAF4	68.79121832	82.42284087	60.31056291	165.722711	151.7043109	141.2801229	12
ENSG00000262903_CTNS-AS1	34.9594716	57.52427436	46.65534112	104.455527	112.0142296	92.5285312	12
ENSG00000176531_PHLDB3	90.21799123	102.1699798	83.06926589	189.8278326	201.0964122	164.1635231	12
ENSG00000147894_C9orf72	59.76941919	74.69569954	50.06914656	140.6132094	142.8842928	119.3916532	12
ENSG00000260916_CCPG1	225.5449781	234.3899537	228.724965	484.1111922	541.5491099	454.6832124	12
ENSG00000171889_MIR31HG	215.3954541	232.6728112	223.0352892	469.0454912	505.3870358	421.8505078	12
ENSG00000255282_WTAPP1	7.894074233	12.01999763	7.965546044	33.14454221	39.69008135	29.84791329	12
ENSG00000289702_	20.29904803	29.19142281	27.31044358	66.28908442	67.03213739	53.72624392	12
ENSG00000240666_MME-AS1	322.5293187	352.8727875	385.7600156	812.5434741	838.7837191	680.532423	12
ENSG00000262001_DLGAP1-AS2	36.08719649	42.92856295	44.37947082	93.40734622	92.61018981	79.59443544	12
ENSG00000278275_	10.14952401	11.16142637	10.24141634	31.13578207	32.63406689	23.87833063	12
ENSG00000204767_INSYN2B	363.1274147	352.8727875	373.2427289	908.9639605	941.0959288	772.0660237	12
ENSG00000100473_COCH	190.5855065	187.1685345	221.8973541	463.0192108	502.7410304	397.9721772	12
ENSG00000076864_RAP1GAP	19.17132314	18.8885677	22.75870298	36.15768241	50.27410304	36.81242639	12
ENSG00000142920_AZIN2	38.34264627	36.91856414	38.68979507	73.31974488	102.3122097	64.67047879	12
ENSG00000187323_DCC	7.894074233	7.727141332	9.103481193	20.08760134	29.98806146	17.90874797	12
ENSG00000131620_ANO1	3.383174671	1.717142518	7.965546044	25.10950167	36.16207412	17.90874797	12
ENSG00000148680_HTR7	48.49217029	50.65570429	62.5864332	128.5606486	163.1703344	104.4676965	12
ENSG00000184012_TMPRSS2	37.21492138	25.75713777	18.20696239	71.31098475	104.9582151	62.68061791	12
ENSG00000171303_KCNK3	19.17132314	5.151427555	5.689675746	59.25842395	80.2621645	41.7870786	12
ENSG00000176046_NUPR1	64.28031875	39.49427792	48.93121141	90.39420602	139.3562856	96.50825297	12
ENSG00000229400_CNIH3-AS1	5.638624452	0	3.413805447	14.06132094	18.52203796	10.94423487	12
ENSG00000171533_MAP6	25.93767248	14.5957114	26.17250843	47.20586314	63.50413015	39.79721772	12
ENSG00000251322_SHANK3	118.4111135	97.87712354	96.72448768	282.2307988	355.4467285	301.4639242	12
ENSG00000100292_HMOX1	967.587956	783.0169883	761.2786148	2207.627387	2636.303403	2222.67461	12
ENSG00000148082_SHC3	308.99662	244.6928088	256.0354086	506.2075537	621.8112744	525.3232739	12
ENSG00000255680_	305.6134453	263.5813765	265.1388898	550.4002767	668.5573702	556.1661176	12
ENSG00000174327_SLC16A13	130.8160873	99.59426605	83.06926589	225.9855151	270.774555	215.8999061	12
ENSG00000159261_CLDN14	2.255449781	0.858571259	0	12.0525608	14.99403073	10.94423487	12
ENSG00000109794_FAM149A	67.66349342	47.22141925	59.17262776	130.5694087	138.4742838	121.381514	12
ENSG00000107731_UNC5B	19.17132314	6.868570073	10.24141634	55.24090368	64.38613196	55.71610481	12
ENSG00000227218_	9.021799123	6.868570073	7.965546044	19.08322127	26.46005423	20.8935393	12
ENSG00000184489_PTP4A3	23.6822227	16.31285392	20.48283268	43.18834288	59.09412112	48.75159171	12
ENSG00000143786_CNIH3	92.47344101	70.40284325	87.62100648	187.8190725	269.0105513	226.844141	12
ENSG00000105327_BBC3	134.199262	82.42284087	96.72448768	226.9898951	307.8186309	238.7833063	12
ENSG00000158055_GRHL3	24.80994759	15.45428266	25.03457328	44.19272294	60.85812473	45.76680038	12
ENSG00000257219_LNCOG	51.87534496	29.19142281	20.48283268	74.32412495	92.61018981	55.71610481	12
ENSG00000160207_HSF2BP	34.9594716	29.19142281	17.06902724	59.25842395	62.62212835	44.77186993	12
ENSG00000267251_	30.44857204	13.73714015	14.79315694	45.19710301	44.10009039	34.8225655	12
ENSG00000236829_LOC100134368	19.17132314	8.585712591	11.37935149	34.14892227	37.04407592	24.87326107	12
ENSG00000228436_RRAGC-DT	50.74762007	48.07999051	39.82773022	114.4993276	111.1322278	73.62485278	12
ENSG00000276851_	14.66042358	13.73714015	5.689675746	40.17520268	37.92607773	22.88340019	12
ENSG00000223947_	18.04359825	20.60571022	10.24141634	52.22776348	47.62809762	34.8225655	12
ENSG00000214439_FAM185BP	7.894074233	6.868570073	4.551740597	21.0919814	21.16804338	15.91888709	12
ENSG00000164061_BSN	32.70402182	27.47428029	15.93109209	84.36792562	79.38016269	60.69075702	12
ENSG00000135678_CPM	217.6509038	224.0870986	193.4489754	525.290775	451.5849255	391.0076641	12
ENSG00000179715_PCED1B	33.83174671	29.19142281	29.58631388	102.4467668	95.25619523	71.63499189	12
ENSG00000236404_VLDLR-AS1	31.57629693	30.04999407	25.03457328	103.4511469	96.13819704	64.67047879	12
ENSG00000137507_LRRC32	146.6042358	124.4928326	122.8969961	302.3184001	276.0665658	254.7021934	12
ENSG00000161243_FBXO27	58.6416943	44.64570547	36.41392477	160.7008107	142.002291	130.335888	12
ENSG00000182379_NXPH4	135.3269868	115.90712	101.2762283	314.3709609	284.0045821	245.7478194	12
ENSG00000147614_ATP6V0D2	1.12772489	0	1.137935149	11.04818074	10.58402169	8.954373987	12
ENSG00000196972_SMIM10L2B	13.53269868	9.44428385	11.37935149	36.15768241	36.16207412	31.83777417	12
ENSG00000107282_APBA1	40.59809605	22.32285274	35.27598962	118.5168479	117.3062404	101.4829052	12
ENSG00000243055_GK-AS1	30.44857204	24.03999525	25.03457328	60.26280401	54.68411208	55.71610481	12
ENSG00000119714_GPR68	12.40497379	8.585712591	7.965546044	29.12702194	29.10605965	25.86819152	12
ENSG00000125148_MT2A	8367.718687	7434.368532	7534.268623	18799.98609	17809.3805	16332.77815	12
ENSG00000107537_PHYH	364.2551396	325.3985072	319.7597769	712.1054674	686.1974064	642.7250662	12
ENSG00000133424_LARGE1	43.98127073	24.03999525	26.17250843	86.37668575	70.56014462	61.68568746	12
ENSG00000176490_DIRAS1	24.80994759	12.87856889	14.79315694	43.18834288	37.04407592	36.81242639	12
ENSG00000230140_NPAS2-AS1	36.08719649	15.45428266	20.48283268	77.33726515	67.03213739	61.68568746	12
ENSG00000054392_HHAT	111.6447642	71.2614145	68.27610895	212.9285742	178.1643652	186.0519928	12
ENSG00000255410_	23.6822227	17.17142518	10.24141634	41.17958274	38.80807954	32.83270462	12
ENSG00000140323_DISP2	85.70709167	63.53427317	36.41392477	129.5650286	128.7722639	120.3865836	12
ENSG00000277287_	23.6822227	12.87856889	7.965546044	57.24966381	57.3301175	55.71610481	12
ENSG00000262468_LINC01569	40.59809605	29.19142281	22.75870298	75.32850502	74.08815185	70.64006145	12
ENSG00000214140_PRCD	22.55449781	12.01999763	10.24141634	33.14454221	37.04407592	32.83270462	12
ENSG00000231185_SPRY4-AS1	20.29904803	6.868570073	9.103481193	37.16206248	37.92607773	32.83270462	12
ENSG00000198417_MT1F	28.19312226	18.02999644	42.10360052	71.31098475	58.21211931	46.76173082	13
ENSG00000258791_LINC00520	20.29904803	3.434285036	19.34489754	53.23214355	44.98209219	35.81749595	13
ENSG00000273623_	15.78814847	11.16142637	19.34489754	40.17520268	37.04407592	24.87326107	13
ENSG00000266466_	21.42677292	16.31285392	25.03457328	51.22338341	48.51009942	35.81749595	13
ENSG00000110002_VWA5A	76.68529255	87.57426843	125.1728664	213.9329542	200.2144103	185.0570624	13
ENSG00000247735_KCTD13-DT	16.91587336	18.8885677	21.62076783	43.18834288	37.92607773	34.8225655	13
ENSG00000073670_ADAM11	83.45164189	78.98855584	106.965904	228.9986553	190.5123905	175.107758	13
ENSG00000260425_	4.510899562	6.868570073	18.20696239	43.18834288	26.46005423	27.8580524	13
ENSG00000205464_ATP6AP1L	31.57629693	35.20142162	53.48295201	95.41610636	72.32414823	81.58429632	13
ENSG00000214575_CPEB1	36.08719649	54.94856058	62.5864332	142.6219695	110.250226	109.4423487	13
ENSG00000158869_FCER1G	0	3.434285036	5.689675746	25.10950167	14.99403073	16.91381753	13
ENSG00000160951_PTGER1	21.42677292	31.76713659	35.27598962	81.35478542	55.56611389	63.67554835	13
ENSG00000285868_	15.78814847	23.181424	44.37947082	80.35040535	78.49816089	81.58429632	13
ENSG00000259985_	7.894074233	17.17142518	28.44837873	48.21024321	50.27410304	48.75159171	13
ENSG00000160013_PTGIR	12.40497379	14.5957114	30.72424903	42.18396281	39.69008135	40.79214816	13
ENSG00000197301_HMGA2-AS1	6.766349342	20.60571022	26.17250843	38.16644254	44.10009039	36.81242639	13
ENSG00000158220_ESYT3	34.9594716	55.80713184	76.24165499	103.4511469	134.9462766	109.4423487	13
ENSG00000255886_	7.894074233	26.61570903	15.93109209	46.20148308	38.80807954	32.83270462	13
ENSG00000184185_KCNJ12	30.44857204	27.47428029	22.75870298	72.31536482	52.03810665	49.74652215	14
ENSG00000112245_PTP4A1	6.766349342	4.292856295	2.275870298	27.11826181	14.99403073	14.92395664	14
ENSG00000136449_MYCBPAP	13.53269868	8.585712591	9.103481193	35.15330234	24.69605062	22.88340019	14
ENSG00000286016_	0	0	0	7.030660468	3.528007231	2.984791329	14
ENSG00000070669_ASNS	12.40497379	8.585712591	12.51728664	38.16644254	22.05004519	22.88340019	14
ENSG00000042832_TG	1.12772489	2.575713777	1.137935149	21.0919814	12.34802531	4.974652215	14
ENSG00000236438_FAM157A	23.6822227	18.8885677	18.20696239	52.22776348	42.33608677	30.84284373	14
ENSG00000244694_PTCHD4	21.42677292	13.73714015	15.93109209	48.21024321	36.16207412	27.8580524	14
ENSG00000280614_	2.255449781	0.858571259	0	24.10512161	9.702019885	4.974652215	14
ENSG00000245750_DRAIC	4.510899562	0	0	23.10074154	7.938016269	4.974652215	14
ENSG00000267882_LOC100131496	1.12772489	0.858571259	0	16.07008107	4.410009039	3.979721772	14
ENSG00000132793_LPIN3	20.29904803	19.74713896	29.58631388	62.27156415	29.98806146	58.70089613	14
ENSG00000183798_EMILIN3	7.894074233	5.151427555	10.24141634	32.14016214	14.11202892	27.8580524	14
ENSG00000279722_	2.255449781	0.858571259	6.827610895	26.11388174	12.34802531	18.90367842	14
ENSG00000279759_	7.894074233	8.585712591	13.65522179	33.14454221	20.28604158	25.86819152	14
ENSG00000142765_SYTL1	11.2772489	9.44428385	14.79315694	36.15768241	26.46005423	30.84284373	14
ENSG00000223802_CERS1	22.55449781	17.17142518	28.44837873	141.6175894	83.79017173	114.4170009	14
ENSG00000049283_EPN3	6.766349342	6.868570073	1.137935149	37.16206248	11.4660235	23.87833063	14
ENSG00000158014_SLC30A2	0	1.717142518	1.137935149	15.065701	5.292010846	7.959443544	14
ENSG00000214967_NPIPA7	12.40497379	12.87856889	11.37935149	46.20148308	23.81404881	33.82763506	14
ENSG00000237840_FAM21FP	18.04359825	14.5957114	17.06902724	62.27156415	28.22405785	37.80735683	14
ENSG00000266680_	15.78814847	12.01999763	9.103481193	45.19710301	26.46005423	30.84284373	14
ENSG00000281706_LINC01012	14.66042358	17.17142518	9.103481193	43.18834288	26.46005423	31.83777417	14
ENSG00000104321_TRPA1	15.78814847	14.5957114	10.24141634	41.17958274	30.87006327	35.81749595	14
ENSG00000156453_PCDH1	5.638624452	3.434285036	1.137935149	23.10074154	14.99403073	17.90874797	14
ENSG00000205426_KRT81	18.04359825	14.5957114	7.965546044	42.18396281	33.51606869	37.80735683	14
ENSG00000163590_PPM1L	29.32084715	24.03999525	19.34489754	57.24966381	44.98209219	45.76680038	14
ENSG00000278189_RNA5-8SN1	7.894074233	5.151427555	3.413805447	27.11826181	17.64003615	23.87833063	14
ENSG00000172828_CES3	22.55449781	17.17142518	15.93109209	61.26718408	37.92607773	53.72624392	14
ENSG00000099139_PCSK5	34.9594716	24.89856651	26.17250843	74.32412495	55.56611389	60.69075702	14
ENSG00000163395_IGFN1	69.91894321	45.50427673	39.82773022	141.6175894	99.66620427	120.3865836	14
ENSG00000227212_PFN1P6	4.510899562	18.8885677	6.827610895	39.17082261	25.57805242	31.83777417	14
ENSG00000250286_LOC105371824	1.12772489	5.151427555	3.413805447	20.08760134	11.4660235	14.92395664	14
ENSG00000260793_ATXN7L3-AS1	14.66042358	22.32285274	14.79315694	53.23214355	30.87006327	45.76680038	14
ENSG00000226124_FTCDNL1	18.04359825	24.03999525	12.51728664	48.21024321	40.57208315	36.81242639	14
ENSG00000185495_SEPTIN7P13	22.55449781	47.22141925	27.31044358	113.4949476	89.96418439	95.51332252	14
ENSG00000104490_NCALD	4.510899562	10.30285511	6.827610895	24.10512161	20.28604158	18.90367842	14
ENSG00000224945_	25.93767248	45.50427673	34.13805447	94.41172629	75.85215546	74.61978322	14
ENSG00000180229_HERC2P3	292.0807466	316.8127946	298.1390091	705.074807	511.5610485	604.9177093	14
ENSG00000175874_CREG2	30.44857204	31.76713659	26.17250843	85.37230569	59.97612292	73.62485278	14
ENSG00000148600_CDHR1	0	0	0	19.08322127	9.702019885	11.93916532	14
ENSG00000184160_ADRA2C	2.255449781	5.151427555	2.275870298	26.11388174	15.87603254	17.90874797	14
ENSG00000286159_	25.93767248	24.89856651	23.89663813	65.28470435	49.39210123	50.74145259	14
ENSG00000266852_MIR4482	7.894074233	6.868570073	6.827610895	27.11826181	21.16804338	20.8935393	14
ENSG00000228560_	2.255449781	3.434285036	1.137935149	16.07008107	11.4660235	11.93916532	14
ENSG00000241749_RPSAP52	14.66042358	20.60571022	17.06902724	68.29784455	52.92010846	51.73638303	14
ENSG00000116852_KIF21B	197.3518558	209.4913872	170.6902724	400.7476467	377.4967737	400.9569685	14
ENSG00000231721_LINC-PINT	217.6509038	267.8742328	218.4835486	631.7550621	552.1331316	638.7453444	14
ENSG00000176641_RNF152	46.23672051	62.67570191	45.51740597	158.6920506	134.9462766	155.2091491	14
ENSG00000173898_SPTBN2	222.1618034	233.5313825	168.4144021	436.9053291	379.2607773	445.7288384	14
ENSG00000163884_KLF15	14.66042358	23.181424	9.103481193	67.29346448	52.03810665	61.68568746	14
ENSG00000111981_ULBP1	56.38624452	66.10998695	44.37947082	142.6219695	119.070244	138.2953316	14
ENSG00000151623_NR3C2	37.21492138	43.78713421	26.17250843	116.5080878	106.7222187	104.4676965	14
ENSG00000073849_ST6GAL1	146.6042358	176.8656794	112.6555798	456.9929304	426.8888749	409.9113425	14
ENSG00000234432_LINC02983	9.021799123	10.30285511	4.551740597	27.11826181	22.932047	22.88340019	14
ENSG00000183715_OPCML	48.49217029	44.64570547	33.00011933	135.591309	123.4802531	122.3764445	14
ENSG00000198732_SMOC1	112.772489	96.15998102	64.8623035	457.9973105	388.0807954	433.7896731	14
ENSG00000076641_PAG1	101.4952401	99.59426605	85.34513619	324.4147616	276.9485676	283.5551762	14
ENSG00000142494_SLC47A1	86.83481656	94.4428385	75.10371984	315.375341	284.0045821	297.4842024	14
ENSG00000174004_NRROS	94.72889079	86.71569717	72.82784955	314.3709609	288.4145911	289.5247589	14
